# Supplementary material for: Combined Transcriptome and Metabolome Analyses of Oxidative Stress Regulatory Mechanism in Porcine Follicular Granulosa Cells
Source: Biology (Basel). 2025 Oct 30;14(11):1519. doi: 10.3390/biology14111519 (PMC12650230; doi:10.3390/biology14111519)
Supplement: Supplementary file 1 [file biology-14-01519-s001.zip]

Archive with 2 entries (2 files):
- Additional file.xlsx
- supplementary file.pdf
