# Supplementary material for: Combined Transcriptome and Metabolome Analyses of Oxidative Stress Regulatory Mechanism in Porcine Follicular Granulosa Cells
Source: Biology (Basel). 2025 Oct 30;14(11):1519. doi: 10.3390/biology14111519 (PMC12650230; doi:10.3390/biology14111519)
Supplement: Supplementary file 1 [file biology-14-01519-s001.zip › Additional file.xlsx]

## Sheet: file S3
Table S1 Sequence comparison of sample sequencing data with the selected reference genome
Sample	TotalRawReads	TotalCleanReads	TotalCleanBase	GCofFq1	GCofFq2	Q20ofFq1	Q20ofFq2	Q30ofFq1	Q30ofFq2	CleanReadsRatio		Q20	Q30
H2O21	186112796	184058628	18405862800	0.5385	0.5432	0.9778	0.9712	0.9385	0.9272	0.98896		0.9745	0.93285
H2O22	171157556	169424714	16942471400	0.5372	0.5414	0.981	0.9729	0.9462	0.9278	0.98988		0.97695	0.937
H2O23	169826240	167608190	16760819000	0.5436	0.5469	0.9801	0.9755	0.9446	0.936	0.98694		0.9778	0.9403
control1	148799116	147157218	14715721800	0.5453	0.5496	0.9821	0.9752	0.9494	0.935	0.98897		0.97865	0.9422
control2	156459200	154873712	15487371200	0.5369	0.5412	0.9813	0.9755	0.9466	0.934	0.98987		0.9784	0.9403
control3	176634730	173495234	17349523400	0.5308	0.5335	0.9826	0.977	0.9502	0.9381	0.98223		0.9798	0.94415

## Sheet: file S4
GeneID	Gene Symbol	control1.FPKM	control2.FPKM	control3.FPKM	H2O21.FPKM	H2O22.FPKM	H2O23.FPKM	Foldchange(H2O2/control)	p.value	q.value
106506689	LOC106506689	1.35	1.41	2.67	4.04	5	5.88	2.7477	4.33e-74	1.86e-73
100525011	ZNF703	2.88	4.08	3.89	17.8	10.77	9.61	3.51889	0	0
100154558	ZNF697	3.94	3.83	5.53	8.16	9.33	11.68	2.19323	0	0
110256452	ZNF654	2.51	2.38	2.53	5.78	6.16	5.1	2.2965	2.49e-296	4.1e-295
106504155	ZNF516	5.24	2.81	3.7	10.06	6.31	8.43	2.11064	0	0
100624662	ZNF484	4.67	6.37	7.36	2.35	3.34	2.83	0.463043	2.44e-252	3.4e-251
100515769	ZNF408	3.96	3.61	3.47	8.81	7.2	7.91	2.16667	8.87e-136	6.79e-135
102160361	ZNF354A	1.78	1.99	2.02	5.17	5.95	3.32	2.49396	1.55e-106	9.36e-106
100141410	ZNF217	8.79	7.82	11.41	17.56	19.8	20.3	2.05782	0	0
100520328	ZMYM5	1.26	0.51	2.27	2.44	3.81	3.13	2.32178	9.46e-66	3.67e-65
100316849	ZFP36	12.7	6.38	11.22	26.39	19.97	22.81	2.28284	4.64e-286	7.36e-285
100048933	ZFAND5	28.02	26.48	28.16	83.21	89.25	76.23	3.00859	0	0
100521185	ZFAND2A	7.83	4.86	7.36	39.62	36.61	41.27	5.86035	0	0
100525704	ZBTB9	3.33	4	3.73	7.87	6.93	8.62	2.11754	4.83e-140	3.8e-139
100627923	ZBTB43	1.66	1.37	1.9	4.69	4.28	4.43	2.71805	1.88e-127	1.36e-126
100620128	ZBTB21	2.09	1.85	1.87	4.69	4.79	4.85	2.46644	0	0
100520400	YOD1	1.46	1.2	1.27	4.9	3.54	4.75	3.35623	0	0
100513931	XKR8	4.41	9.36	4.63	3.33	2.62	2.51	0.459783	1.08e-103	6.34e-103
100134978	XIRP1	7.78	7.6	7.8	23.76	19.34	27.12	3.02934	0	0
100521487	WEE1	3.5	7.42	6.84	10.34	17.64	16.33	2.49493	0	0
100519832	WDR43	5.4	4.93	5.73	12.04	13.12	13.41	2.40162	0	0
100152362	VPS13B	11.96	13.97	13.57	5.65	6.28	5.64	0.44481	0	0
397157	VEGFA	6.64	6.97	7.03	24.63	32.07	38.43	4.60901	0	0
100523292	UTRN	44.76	40.75	54.16	19.74	21.39	23.16	0.460299	0	0
780419	UBE2D1	10.01	7.2	10.22	25.25	14.55	13.47	1.94203	9.58e-41	2.55e-40
733688	TXNIP	66.08	39.61	50.09	13.55	11.67	12.39	0.24143	0	0
100511433	TTF1	1.7	1.3	1.63	3.64	4.43	2.63	2.31102	4.28e-57	1.47e-56
100518810	TRIB3	1.18	1.58	1.04	11.05	22.32	19.92	14.0237	0	0
100512960	TRIB1	14.6	7.93	13.34	34.76	21.93	49.3	2.95484	0	0
100157451	TP53INP1	29.52	18.68	24.85	137.22	123.54	108.57	5.05585	0	0
100144440	TOB1	19.35	15.59	15.76	65.07	50.25	47.07	3.20296	0	0
100217390	TNFRSF12A	26.04	38.21	26.29	66.9	70	73.15	2.31997	0	0
100622156	TNFAIP3	4.62	1.76	9.03	25.98	20.52	67	7.36535	0	0
100316850	TMOD1	3.61	1.57	1.31	4.26	4.22	2.44	1.68259	9.75e-171	9.49e-170
100522166	TMEM37	2.25	2.8	4.5	1.6	1.12	2.1	0.504712	9.24e-127	6.62e-126
100621401	TMEM119	3.37	2.51	3.01	7.65	4.49	7.58	2.21822	3.02e-100	1.72e-99
100512192	TMCC1	2.86	2.64	4.13	0.93	1.04	0.58	0.264798	3.05e-126	2.17e-125
396607	TLR1	3.08	2.64	5.09	1.27	1.63	0.97	0.358002	4.73e-107	2.86e-106
100154048	TLE3	1.74	1.23	2.47	4.96	2.84	4.06	2.18015	8.41e-143	6.83e-142
100626111	TIPARP	18.77	12.94	12.68	57.26	32.34	34.29	2.79094	0	0
100623776	TICAM1	2.81	2.67	3.12	8.22	8.06	9.02	2.94186	1.38e-245	1.88e-244
100155014	TIAM2	5.51	3.44	5.06	12.15	9.17	11.48	2.34118	0	0
100625732	TGIF1	23.03	18.1	22.15	58.08	41.43	39.23	2.19248	0	0
100620214	TFDP2	6.04	9.02	8.69	2.85	3.89	3.43	0.428211	0	0
100513361	TESK2	1.04	0.75	1.1	6.18	4.36	6.5	5.89619	0	0
100156873	TENT5A	4.73	3.43	5.96	25.14	19.97	19.24	4.55737	0	0
100628052	TCIM	19.45	18.67	19.29	48.63	75.85	74.5	3.46595	0	0
100152741	TBX3	0.83	0.94	1.33	5.5	3.83	5.45	4.76774	0	0
100622658	TBX2	4.18	1.74	2.64	11.8	4.87	6.79	2.74065	1.61e-226	2.03e-225
100515233	TANC2	7.56	8.2	7.38	2.32	3.17	1.7	0.310717	0	0
100517268	SV2C	2.34	0.49	0.86	5.08	2.81	3.07	2.97019	6.77e-105	4.03e-104
100152253	STX11	5.09	2.57	5.49	14.99	11.18	21.31	3.61065	0	0
100126236	STC2	9.19	8.28	4.75	26.18	23.18	22.98	3.25563	4.06e-276	6.19e-275
100514486	STAC2	1.75	1.92	1.59	3.82	4.33	5.88	2.6673	1.48e-153	1.29e-152
100517736	SRXN1	21.07	21.93	24.64	45.11	55.94	54.42	2.29849	0	0
100524607	SPTY2D1	6.21	4.56	4.66	25.19	22.11	22.17	4.50227	0	0
110261092	SPSB1	10.19	6.98	5.41	27.46	16.7	21.65	2.91453	0	0
100157266	SPRY2	6.24	2.82	6	25.93	15.88	41.2	5.51195	0	0
100518067	SPRED2	2.54	1.43	2.64	5.5	4.37	4.78	2.21634	3.27e-157	2.92e-156
397087	SPP1	10.02	10.54	8.34	24.5	16.8	18.27	2.06125	1.56e-173	1.55e-172
414912	SPI1	0.37	0.32	0.47	3.25	3.23	3.52	8.62069	4.33e-118	2.89e-117
110257442	SPATA2	1.29	1.68	1.77	3.36	3.47	4.49	2.38819	2.76e-129	2.02e-128
396840	SOX9	1.55	1.57	2.5	4.51	2.89	5.73	2.3363	6.26e-121	4.27e-120
396583	SNAI1	1.4	1.86	1.82	2.71	3.81	5.97	2.45866	3.38e-57	1.16e-56
100152781	SMOX	5.3	4.52	5.13	15.24	11.17	12.36	2.59331	2.13e-276	3.27e-275
100127466	SMNDC1	6.02	6	6.47	14.13	13.53	11.58	2.12223	1.08e-202	1.23e-201
100623148	SLC7A11	1.45	2.21	1.23	3.63	6.14	4.05	2.82618	0	0
100737517	SLC40A1	141.48	185.8	200.1	56.65	73.23	68.68	0.376503	0	0
100525644	SLC38A2	49.55	40.33	45.01	131.64	102.58	109.43	2.54763	0	0
503660	SLC30A1	6.63	9.08	9.03	25.95	30.66	26.34	3.35287	0	0
100626468	SLC2A3	11.42	13.05	18.18	52.69	58.98	89.86	4.72521	0	0
100621265	SIK1	9.65	5.52	5.77	37.55	25.2	34.68	4.65282	0	0
397120	SHAS2	1.24	0.52	2.82	4.25	3.13	7.33	3.21179	5.04e-173	4.97e-172
100518606	SERTAD2	3.03	4.28	3.89	7.53	8.01	8.16	2.11607	1.61e-280	2.49e-279
100519286	SERPINB2	38.06	11.25	16.35	139.4	69.81	124.85	5.08772	0	0
100152724	SELENBP1	1.94	3.94	4.05	1.15	1.24	1.08	0.349446	9.52e-66	3.7e-65
100154669	SCAPER	4.99	5.52	5.67	2.65	2.52	2.64	0.482695	2.46e-158	2.22e-157
100151793	SAMD8	3.36	3.32	3.76	6.67	8.52	7.88	2.20977	6.95e-169	6.69e-168
100526249	RYBP	3.49	3	3.55	10.72	9.35	9.72	2.96713	0	0
100512633	RUNX1	0.11	0.75	1.9	14.2	4.18	5.85	8.77899	1.3e-304	2.21e-303
100623310	RRAD	3.33	1.47	2.46	48.22	28.56	47.88	17.1708	0	0
100037995	RPL27	26.01	9.79	0	0	0	5.86	0.163687	2.35e-108	1.44e-107
100739143	RNF215	1.53	0.54	1.6	3.01	2.96	3.18	2.49319	4.56e-53	1.48e-52
100621544	RNF19B	35.41	13.66	16.38	149.82	75.32	103.9	5.02735	0	0
100152915	RIMKLB	8.68	8.74	7.84	3.9	4.45	3.15	0.455265	0	0
733670	RGS2	1.05	0.77	1.11	2.48	3.77	4.72	3.74403	8.46e-66	3.29e-65
100625944	RGCC	10.88	14.79	14.18	22.75	31.87	39.4	2.35935	1.76e-142	1.43e-141
100525104	REL	3.56	2.67	4.58	10.86	10.04	10.89	2.9408	0	0
100621543	RCC1	2.39	2.56	2.72	4.69	4.89	5.7	1.99218	2.85e-136	2.19e-135
100511902	RCAN1	18.11	11.44	10.09	64.04	30.42	26.33	3.04717	0	0
100151828	RB1	5.66	4.3	5.57	10.85	10.13	10.45	2.02382	1.48e-223	1.85e-222
100516830	RASSF1	7.83	6.23	6.1	18.68	22.73	23.41	3.21528	0	0
100337671	RASGEF1B	0.9	0.69	1.58	8.18	5.55	12.84	8.3817	0	0
100512496	RASD1	2.36	1.83	2.57	8.13	7.21	8.93	3.59024	7.48e-182	7.74e-181
100515414	RASA2	1.48	1.33	1.69	3.64	3.39	3.02	2.23333	7.15e-135	5.43e-134
100144507	RAP2B	14.6	15.8	17.12	62.1	70.4	80.26	4.47727	0	0
100519785	RAD51B	6.07	7.3	7.97	3.33	4.04	3.96	0.530928	6.01e-225	7.52e-224
100525346	PVR	6.79	6.15	6.53	11.87	14.71	15.09	2.14022	0	0
397590	PTGS2	8.88	0.4	1.02	25.58	3.45	22.5	5.00291	0	0
100127164	PTGER2	1.6	1.7	1.09	3.2	3.7	2.84	2.21868	9.21e-142	7.41e-141
100156693	PSRC1	5.47	6.77	6.6	12.48	15.41	14.14	2.23089	4.06e-147	3.39e-146
100512323	PRICKLE3	3.74	3.18	3.47	12.84	11.53	11.18	3.42156	0	0
641349	PPP1R3C	6.48	4.72	6.34	21.02	17.01	22.4	3.44527	0	0
100512360	PPP1R15B	8.09	8.67	8.3	23	25.84	24.67	2.93336	0	0
100522679	PPP1R15A	12.85	10.24	10.09	31.54	33.49	40.55	3.18204	0	0
100525832	PPP1R12B	24.76	43.83	32.64	15.87	16.21	18.43	0.498963	0	0
100144450	PPP1R10	11.68	12.98	14.99	29.6	31.17	32.92	2.36293	0	0
100525714	PPM1D	4.43	3.37	4.93	10.82	9.85	9.25	2.35035	2.13e-233	2.78e-232
100152612	PPIF	8.7	5.45	13.64	40.37	38.77	51.52	4.70169	0	0
100157138	PNP	3.27	3.43	3.69	6.13	7.68	9.27	2.22137	1.22e-77	5.49e-77
100157336	PML	1.95	2.52	2.29	4.48	5.62	4.78	2.20118	3.63e-215	4.38e-214
397278	PMAIP1	4.65	2.21	2.38	24.57	21.25	29.36	8.13636	0	0
397250	PLK3	1.26	0.71	0.64	9.53	8.46	10.76	11.0153	0	0
397251	PLK2	53.6	48.32	63.84	267.12	298.17	266.12	5.01575	0	0
100154769	PLEKHO2	4.49	4.47	4.74	10.81	11.44	10.85	2.41606	0	0
100512894	PLEKHH2	4.56	5.82	5.32	1.2	1.5	2.21	0.312739	0	0
110260255	PLEKHF2	0.95	1.44	1.47	2.95	5.24	4.45	3.27461	8.56e-145	7.07e-144
100521017	PLAUR	5.05	10.4	9.85	13.6	19.24	21.99	2.16719	7.11e-164	6.64e-163
396985	PLAU	6.21	7.24	4.78	19.08	24.46	23.01	3.65058	0	0
100624021	PLAGL2	1.7	1.73	2.13	3.88	4.14	4.24	2.20504	6.5e-130	4.78e-129
100379631	PHLDA2	7.13	8.11	5.08	21.35	17.11	25.92	3.16831	2e-186	2.12e-185
100523904	PHLDA1	1.55	1.2	1.45	4.42	4.34	4.31	3.1119	0	0
100516289	PFKFB3	1.4	2.57	2.65	10.08	10.78	22.23	6.50906	0	0
100525132	PDZD2	4.57	6.33	7.02	2.64	2.73	3.14	0.474888	0	0
100037941	PDE4B	0.88	1.1	1.62	13.44	9.57	21.13	12.2611	0	0
692192	PCNA	11.73	17.26	18.35	25.28	34.4	36.73	2.03654	3.64e-200	4.08e-199
100515845	PCF11	2.85	2.58	3.12	7.82	6.38	10.19	2.85263	0	0
100525128	PAXBP1	0.38	1.5	1.84	3.06	2.41	3.75	2.47849	3.32e-102	1.92e-101
100522059	PARD6G	1.69	1.66	1.48	4.14	4.09	2.97	2.31884	2.53e-96	1.39e-95
110260904	OSGIN1	0.76	0.78	0.9	4.83	6.26	5.67	6.86885	0	0
100625699	NUAK2	1.06	1.59	1.62	2.15	2.87	4.16	2.14988	2.44e-59	8.63e-59
397479	NR4A3	1.25	0.28	0.95	13	9.39	11.95	13.8468	0	0
100157120	NR4A2	1.39	0.82	0.89	6.92	4.66	5.01	5.35161	0	0
100523323	NOX4	6.74	9.43	10.51	4.63	4.92	4.64	0.531859	0	0
100513746	NOCT	1.28	0.59	1.04	24.72	20.08	42.79	30.0997	0	0
100520441	NIPAL1	1.37	1.61	1.59	4.25	3.46	3.63	2.4814	1.16e-177	1.18e-176
100738968	NGF	0.34	0.49	0.21	3.51	2.5	9.43	14.8462	3.62e-168	3.48e-167
100153486	NFKBIE	5.08	3.95	5.53	13.32	12.05	14.3	2.72459	0	0
100153822	NFIL3	7.55	4.54	4.43	32.37	28.65	34.97	5.81053	0	0
100156071	NDRG1	20.81	22.4	23.34	62.16	71.14	67.71	3.02044	0	0
100511592	NDEL1	22.93	14.95	17.2	43.78	35.91	34.73	2.07734	0	0
100170132	NANOG	4.98	5.94	6.06	2.56	3.23	2.64	0.496466	1.02e-37	2.57e-37
100157578	NAB2	1.92	1.93	2.01	4.56	4.07	5.29	2.37543	6.47e-91	3.38e-90
100153367	N4BP2L1	2.08	0.73	1.46	3.19	3.78	3.11	2.36066	1.38e-177	1.4e-176
100524984	MYBL1	1.18	1.63	1.54	2.3	3.43	4.09	2.25747	7.24e-112	4.57e-111
100625349	MXD1	4.28	3.74	5.59	14.23	10.81	13.61	2.83982	0	0
396827	MT-2B	47.92	40	42.71	320.79	333.42	281.2	7.16076	0	0
397417	MT1A	3.81	1.33	0.8	39.45	57.08	50.15	24.6936	0	0
100520242	MLLT11	4.79	4.55	6.23	22.24	21.8	27.98	4.62556	0	0
102164100	MKI67	2.58	11.48	10.42	1.52	4.64	5.13	0.461193	0	0
100154036	MICALL1	8.18	9.11	8.35	18.8	19.1	16.73	2.13066	0	0
100518612	MFSD2A	0.68	0.81	1.21	3.87	3.18	6.93	5.17778	9e-191	9.72e-190
100525021	MEX3C	12.84	11.61	14.5	32.87	29.93	29.88	2.37946	0	0
100737822	MED26	2.99	3.24	3.45	6.91	6.63	6.52	2.07231	2.8e-148	2.35e-147
100512731	MDM4	6.96	6.3	9.03	19.56	26.49	23.73	3.13055	0	0
100125959	MDM2	34.03	18.97	23.12	87	80.34	63.6	3.03389	0	0
100519394	MBD5	4.34	4.29	5.19	2.16	1.66	2.07	0.426194	0	0
100520932	MAGI1	8.96	7.61	8.03	3.56	3.79	4.42	0.478455	0	0
110255931	MAFG	3.9	3.39	3.33	10.17	10.93	12.33	3.14783	0	0
100156484	MAFF	3.1	0.76	0.9	22.68	13.21	19.94	11.729	0	0
100154103	LRP12	4.14	3.21	3.28	7.47	7.58	6.74	2.04986	5.92e-171	5.77e-170
100518964	LRATD1	2.02	0.51	1.56	9.35	2.14	4.61	3.93643	0	0
100217397	LPCAT1	3.07	4.37	3.82	1.47	1.97	2.08	0.490231	4.13e-75	1.79e-74
110262214	LOC110262214	1.21	0.89	1	3.36	2.42	3.49	2.99032	1.53e-22	2.69e-22
110261735	LOC110261735	7.73	26.26	25.5	4.34	12.26	13.73	0.509834	5.9e-134	4.45e-133
110261675	LOC110261675	6.66	31.11	15.36	3.27	14.25	6.79	0.457557	3.1e-43	8.62e-43
110261672	LOC110261672	2.12	10.84	7.94	1.03	4.43	4.11	0.457895	7.51e-25	1.41e-24
110261670	LOC110261670	5.89	26.09	19.23	4.37	11.39	8.77	0.479008	1.7e-88	8.63e-88
110261669	LOC110261669	8.74	38.32	28.9	4.94	18.56	13.51	0.48723	1.53e-67	6.1e-67
110261142	LOC110261142	1.43	0.53	1.16	3.84	3.37	5.05	3.92949	0	0
110260611	LOC110260611	3.14	3.76	5.24	1.93	1.43	2.29	0.465404	1.31e-125	9.25e-125
110257477	LOC110257477	9.39	21.89	25.24	5.74	10.57	10.21	0.469214	5.83e-101	3.34e-100
110257408	LOC110257408	3.59	8.4	11.8	1.65	4.39	3.96	0.420345	5.01e-71	2.08e-70
106505804	LOC106505804	11.9	33.16	42.01	5.99	14.38	12.93	0.382451	0	0
102166944	LOC102166944	0.83	0	0.04	36.96	5.29	2.38	51.2989	2.36e-246	3.21e-245
102161782	LOC102161782	6.67	37.34	32.92	3.66	17.14	10.75	0.410113	8.03e-102	4.64e-101
102158723	LOC102158723	1.49	3.85	4.67	1.03	2.13	1.95	0.51049	1.55e-30	3.33e-30
100624467	LOC100624467	3.44	3.47	3.71	8.03	7.08	6.86	2.06874	2.16e-171	2.12e-170
100624226	LOC100624226	4.79	3.7	6.46	10.48	16.97	14.74	2.82207	0	0
100622387	LOC100622387	3.43	14.31	11.39	2.13	6.03	5.39	0.465156	4.41e-71	1.83e-70
100621389	LOC100621389	6.32	38.67	22.55	3.22	10.62	8.47	0.330323	2.15e-95	1.17e-94
100620238	LOC100620238	4.5	4.83	5.01	10.98	9.99	10.21	2.17434	0	0
100519098	LOC100519098	1.1	1.46	1.18	3.15	3.1	2.92	2.45187	5.36e-130	3.95e-129
100514340	LOC100514340	4.35	4.93	5.04	1.46	1.28	0.59	0.232542	2.84e-281	4.43e-280
100512420	LOC100512420	1.65	3.95	4.5	0.86	1.67	1.55	0.40396	7.96e-14	1.04e-13
100158117	LOC100158117	3.89	24.71	13.84	1.1	7.3	6.69	0.355561	2.16e-51	6.84e-51
100156932	LOC100156932	3.35	14.41	9.54	1.82	5.6	4.77	0.44652	1.49e-30	3.21e-30
100156741	LOC100156741	3.61	11.61	0.63	2.75	0	4.62	0.464984	3.22e-13	4.12e-13
100154508	LOC100154508	3.01	14.75	10.46	1.16	4.57	3.26	0.318568	3.03e-55	1.02e-54
100154071	LOC100154071	3.1	17.1	11.62	1.61	5.51	4.12	0.353237	5.32e-53	1.72e-52
100155736	LIPG	92.63	64.02	78.21	198.59	173.55	191.48	2.39981	0	0
100621540	LDHB	4.96	6.58	7.42	16.79	16.95	16.92	2.67194	1.03e-202	1.17e-201
100624264	LAMC2	1.23	1.1	1.14	2.39	3.2	4.02	2.76945	0	0
100156355	KLHL28	4.73	4.29	4.32	13.6	12.53	10.95	2.77961	0	0
106504088	KLHL21	8.19	8.95	7.18	15.02	15.94	19.2	2.0625	0	0
100174961	KLF6	9.13	10.27	8.22	25.01	20.31	24.18	2.51629	0	0
595111	KLF4	4.36	2.66	2.37	41.96	35.55	28.82	11.3237	0	0
100302638	KLF16	4.5	3.44	3.35	8.27	7.61	9	2.20372	4.53e-155	3.98e-154
100521104	KIAA1109	6.19	7.48	6.48	3.21	3.49	3.07	0.484864	0	0
110261156	KIAA0754	11.49	14.06	13.16	6.89	5.82	5.97	0.482563	0	0
100157149	KHDC4	2.43	3.23	4	9.89	5.73	8.82	2.53002	3.85e-216	4.65e-215
100517522	KDM3A	11.7	8.97	11.35	26.27	24.76	20.97	2.24859	0	0
100622059	KCTD11	2.67	2.56	1.98	6.6	5.01	5.52	2.37587	5.29e-131	3.92e-130
100156773	JAG1	5.85	4.98	4.25	31.24	28.11	27.04	5.72878	0	0
110255858	IRS2	6.06	3.4	5.04	11.33	8.39	9.5	2.01517	0	0
110256877	IRF2BP2	6.15	6.27	7.9	19.31	21.19	19.28	2.94193	0	0
396611	IRF1	3.71	6.09	9.02	12.42	20.57	31.01	3.40064	0	0
106505672	IRAK2	1.03	0.72	1.13	2.99	2.87	4.14	3.47222	6.36e-137	4.92e-136
100153198	INKA2	2.95	2.03	1.95	14.71	17.7	14.77	6.80808	0	0
100525654	IL10RA	7.17	15.71	11.78	22.62	22.78	25.9	2.05713	0	0
448812	IGFBP3	10.43	2.07	5.11	19	5.02	11.73	2.0301	1.43e-79	6.59e-79
493185	IFRD1	6.92	6.37	4.31	16.11	34.46	23.8	4.22557	0	0
100511095	IER5	8.16	6.76	6.52	48.78	50.52	57.4	7.30877	0	0
100154770	IER3	25.9	15.86	28.52	49.36	41.52	75.55	2.3681	0	0
654298	ID2	6.37	7.88	7.66	18.71	16.3	20.92	2.55272	1.5e-207	1.75e-206
100157399	HSPA12A	1.73	1.01	1.1	3.79	3.22	2.35	2.4375	7.19e-158	6.47e-157
100049675	HPS6	3.81	3.83	3.6	7.57	7.79	7.48	2.03203	3.83e-113	2.46e-112
445512	HMOX1	74.46	54.66	59.3	121.98	141.76	138.6	2.13534	0	0
449525	HILPDA	7.35	5.87	6.57	13.21	12.18	20.92	2.34007	1.66e-121	1.14e-120
100525779	HIC1	1.21	1.29	1.87	4.74	4.38	4.57	3.13272	2.24e-176	2.26e-175
100737018	HERC2	10.45	10.86	10.84	4.72	5	4.88	0.454121	0	0
397564	HBEGF	0.87	1.47	1.1	5.42	4.44	10.16	5.81977	0	0
110261661	H1-5	11.8	52.71	39.97	6.09	23.46	19.87	0.473009	1.62e-173	1.6e-172
100514928	GZF1	1.76	1.88	1.7	3.15	3.88	5.21	2.29213	1.2e-133	9e-133
100514286	GRIP1	2.87	3.27	3.16	1.48	1.23	1.08	0.407527	2.79e-262	4.07e-261
100156280	GREM1	1.91	2.53	5.3	9.92	5.85	9.58	2.60267	3.9e-301	6.58e-300
100518248	GPSM2	17.21	15.13	21.64	5.51	5.89	6	0.322342	0	0
100517107	GPRIN3	2.85	3.17	3.97	1.43	1.08	0.99	0.35035	0	0
100152321	GPCPD1	4.1	2.6	3.87	7.92	7.91	8.55	2.30653	0	0
404772	GEM	2.6	4.48	5.61	6.35	6.52	14.18	2.1316	8.87e-119	5.96e-118
100322894	GDNF	2.2	2.12	1.75	5.71	4.67	5.71	2.65074	2.97e-226	3.76e-225
100379630	GDF15	3.72	1.34	1.26	45.03	56.69	31.84	21.1329	0	0
100516459	GAS1	27.76	64.06	60.98	13.76	19.23	25.24	0.381086	0	0
110255708	FZD8	1.6	0.64	0.99	4.49	1.85	2.87	2.85139	1.45e-96	7.99e-96
100157790	FRMD6	8.53	8.59	9.95	22.16	20.01	18.01	2.22313	0	0
100525205	FOSL1	1.68	1.53	1.76	21.4	18.52	24.77	13.0161	0	0
110261009	FOSB	1.03	0.28	0.14	5.69	4.5	10.33	14.1517	0	0
100144486	FOS	3.98	0.97	0.62	3.96	3.22	6.45	2.44704	1.9e-44	5.38e-44
100626682	FJX1	3.2	4.1	4.21	11.26	12.03	19.12	3.68462	0	0
397643	FGF2	0.4	0.46	0.32	6.31	4.33	3.42	11.9153	0	0
100620112	FBXW7	7.75	5.87	6.98	14.76	16.27	13.89	2.18058	0	0
396826	FAS	6.61	3.76	5.04	17.07	15.22	14.37	3.0279	0	0
102165932	FAM83G	1.36	1.67	1.53	1.97	4.07	4.28	2.26316	3.91e-76	1.73e-75
100523468	FAM43A	1.56	0.54	0.69	12.51	9.95	9.67	11.5161	0	0
100624418	FAM110C	1.29	1.08	1.26	3.45	2.62	3.26	2.57025	1.53e-125	1.08e-124
396677	F3	96.28	140.7	77.73	230.7	217.78	257.25	2.24248	0	0
100738127	ETV3	10.53	9.46	8.43	22.1	18.46	21.63	2.18825	0	0
100154449	ETS2	3.5	8.1	4.17	10.5	11.93	12.7	2.22765	1.37e-292	2.23e-291
100302363	ETS1	15.66	11.99	16.81	44.83	32.66	36.47	2.5632	0	0
100738544	ERRFI1	8.21	6.63	7.6	42.56	28.39	40.84	4.98173	0	0
100510978	ERN1	3.77	3.83	4.18	8.83	12.11	13.25	2.90238	0	0
100522873	EPHA2	6.3	4.18	4.97	26.6	20.96	23.45	4.59612	0	0
100157750	ENO2	1.5	1.61	2.31	2.06	4.3	4.76	2.05166	1.84e-45	5.3e-45
100523777	ELL2	5.89	5.33	5.13	19.3	13.74	12.85	2.80673	0	0
102162017	EFCAB8	1.88	1.33	1.7	5.13	5.46	5.45	3.2668	0	0
414911	EDNRB	5.22	4	5.83	14.45	14.36	14.77	2.89568	0	0
396915	EDN1	7.92	15.39	8.03	5.28	5.95	2.28	0.431078	1e-140	7.94e-140
100622968	DUSP6	3.19	1.5	1.87	8.16	3.86	9.2	3.23476	3.02e-252	4.21e-251
100157144	DUSP5	4.52	8.1	3.28	30.87	17.55	24.31	4.57421	0	0
100514374	DUSP4	0.63	0.78	0.76	6.54	9.88	9.39	11.894	0	0
100620494	DUSP16	2.82	3.45	3.65	6.17	6.39	8.58	2.13105	1.47e-247	2e-246
100623524	DUSP14	9.55	8.92	8.5	37.75	27.99	30.59	3.57175	0	0
100517416	DUSP10	1.32	2.62	1.69	7.54	7.41	8.71	4.20249	0	0
100522469	DUSP1	33.95	26.05	15.44	70.62	46.02	69.21	2.46355	0	0
100622420	DNM3	5.71	5.4	5.2	3.74	2.7	2.81	0.567137	5.77e-173	5.69e-172
733668	DIRAS3	1.17	1.78	1.75	2.97	3.48	3.38	2.09149	3.47e-35	8.27e-35
404699	DEFB1	6.17	4.99	12.55	1.52	1.5	1.55	0.192746	2.38e-47	7.07e-47
100240743	DDIT3	6.02	3.06	4.61	11.03	11.08	10.05	2.34916	1.78e-75	7.76e-75
100525983	DCUN1D3	2.83	1.96	2.28	7.02	4.44	6.02	2.47242	0	0
100516672	DCLRE1B	5.63	4.97	5.33	11.83	12.5	12.06	2.28437	0	0
403103	CYP1A1	178.56	15.54	9.51	19.69	1.25	1.43	0.109867	0	0
100523290	CYFIP2	10.03	11.98	15.3	5.2	5.98	5.91	0.458054	0	0
396880	CXCL8	0.3	0.29	1.47	5.29	12.24	26.51	21.3786	0	0
100519275	CSRNP1	2.36	2.51	2.15	7.68	7.52	14.28	4.19943	0	0
100513084	CSF1	4.68	4.49	5.6	26.77	25.47	26.78	5.35003	0	0
100152647	COQ10B	3.79	3.92	3.39	8.51	10.03	10.05	2.57568	2.13e-159	1.94e-158
102159686	COL27A1	1.03	1.01	1.25	4.26	2.88	3.46	3.22188	0	0
100155149	CLK2	4.45	5.32	6.48	2.15	3.34	2.58	0.496615	6.54e-68	2.61e-67
100513263	CLCF1	3.16	4.34	3.83	7.65	6.8	8.93	2.06355	5.92e-99	3.33e-98
100627332	CKB	16.67	14	15.15	38.79	34.7	38.99	2.45482	0	0
100520288	CHSY1	14.21	12.65	14.26	39.9	39.48	40.44	2.91391	0	0
100151968	CHST3	2.68	2.99	3.25	7.01	6.8	6.99	2.33184	0	0
100524723	CHAC1	1.65	2.67	1.31	11.35	25.09	14.87	9.11368	0	0
100518474	CERT1	4.67	6.22	5.6	1.69	1.35	1.28	0.261977	0	0
100521032	CENPF	2.01	6.45	7.95	1.17	2.56	3.57	0.444851	0	0
100525580	CEBPG	2.3	2.37	2.25	4.11	7.6	5.59	2.5	2.28e-207	2.66e-206
397227	CDKN2B	3.08	2.86	2.67	4.21	5.68	7.23	1.98839	1.07e-109	6.63e-109
100152215	CDKN1A	5.86	4.02	3.89	17.11	11.26	13.64	3.05084	0	0
396613	CCL5	5.22	1.55	3.16	14.93	6.45	18.1	3.97583	7.37e-142	5.93e-141
553951	CCL20	2.67	0	1.47	40.25	2.88	38.39	19.6908	0	0
397422	CCL2	48.91	9.86	61.58	144.16	84.98	123.84	2.93295	0	0
100154896	CASP10	7.09	6.54	6.07	16.83	13.39	15.81	2.33655	0	0
100627746	C5H12orf57	6.4	5.59	6.34	10.63	13.49	13.68	2.06219	1.3e-54	4.32e-54
110259563	C2H11orf96	3.09	1.85	3.23	16.77	7.03	21.4	5.53244	0	0
100048932	BTG2	10.34	5.68	6.62	22.68	22.48	25.07	3.10203	0	0
100101473	BTG1	54.13	43.96	44.13	135.7	123.81	103.12	2.54978	0	0
100525197	BMPER	3.36	5.59	4.83	1.73	2.14	2.04	0.428882	1.05e-146	8.72e-146
100157183	BLOC1S2	3.28	3.55	3.96	6.04	9	7.74	2.11121	5.52e-62	2.03e-61
100049694	BIRC6	5.35	3.82	4.6	2.3	1.1	1.62	0.364561	0	0
100622590	BIRC3	5.15	3.13	6.04	15.58	12.54	15.72	3.06145	0	0
100626912	BHLHE41	0.75	1.45	1.78	2.29	2.99	5.44	2.69347	5.02e-118	3.35e-117
100514873	BHLHE40	8.21	12.77	15.62	79.61	79.25	119.44	7.60383	0	0
100154380	BCOR	2.04	1.81	1.88	5.75	5.22	6.04	2.96859	0	0
396632	BCL2L11	9.23	10.51	16.16	25.65	30.49	29.83	2.39471	0	0
397536	BCL2L1	19.48	15.19	17.36	41.97	35.66	36.23	2.18835	0	0
100517403	BBC3	3.58	2.44	2.93	20.25	20.65	17.66	6.54302	0	0
100626167	BAG5	2.46	2.54	2.49	5.68	5.69	5.44	2.24433	6.7e-161	6.14e-160
100620522	BACH2	1.58	0.83	2.05	5.22	4.2	3.51	2.8991	0	0
100523514	BACH1	5.73	3.38	3.46	28.53	21.06	21.29	5.63882	0	0
100524195	B3GNT2	3.26	2.66	3.23	11.67	9.99	13.63	3.85683	0	0
100523125	B3GALT6	2.75	2.88	3.03	6.47	6.13	6.89	2.25058	5.57e-88	2.82e-87
100736901	ATP13A3	29.69	23.36	28.67	61.85	62.82	68.05	2.3583	0	0
100144302	ATF4	79.66	83.39	83.26	237.64	300.54	256.27	3.22541	0	0
100738612	ATF3	4.86	3.27	2.72	108.04	96.18	98.76	27.9244	0	0
100520688	ASPM	2.24	5.69	6.28	1.11	1.72	2.77	0.394089	0	0
100627052	ARL5B	1.29	1.4	1.72	5.05	5.37	5.47	3.60317	0	0
100514255	ARL4C	17.9	15.33	15.11	48	38.89	45.77	2.74431	0	0
100524615	ARID5A	1.14	0.92	1.13	4.26	4.85	4.92	4.39812	3.84e-179	3.92e-178
397668	AREG	0.41	0.02	0.02	9.1	7.51	4.11	46.0444	1.72e-289	2.76e-288
100522657	AEN	15.06	10.82	12.15	38.1	35.12	34.32	2.82777	0	0
100513765	ADAMTS6	7.49	11.8	9.5	2.86	4.91	3.29	0.384161	0	0
100522952	ADAMTS5	14.05	1.72	11.49	6.58	1.58	4.79	0.475055	0	0
100518325	ADAMTS15	3.27	2.69	4.39	1.8	0.9	1.54	0.409662	1.35e-169	1.31e-168
497061	ADAMTS1	9.97	6.51	5.38	15.87	10.2	24.34	2.30604	0	0
100515346	ACKR3	7.15	3.83	1.73	28.99	25.27	31.96	6.78363	0	0
100512455	ABTB2	2.1	1.59	1.84	6.86	5.42	8.04	3.6745	0	0
100154343	ABLIM1	3.67	2.76	3.33	1.84	1.15	1.49	0.459016	4.84e-113	3.1e-112
100627019	ABL2	6.34	5.48	6.32	14.07	12.71	14.55	2.27839	0	0

## Sheet: file S5
Gene ID	Gene Symbol	H2O21 FPKM	H2O22 FPKM	H2O23 FPKM	control1 FPKM	control2 FPKM	control3 FPKM	log2 (H2O2 /control)	Pvalue(H2O2 /control)	Qvalue (H2O2 /control)
100034246	PIK3R6	0.26	0.1	0.26	0.27	0.23	0.15	-0.217829	0.706939776324398	0.933056382420248
100037269	SLC27A1	2.43	2.44	2.55	2.67	2.62	2.8	-0.273713	0.0763204113351756	0.280890680650442
100037270	DESI2	27.49	32.71	29.09	20.97	21.99	21.02	0.320869577142135	0.0106696091517108	0.0636516733841098
100037271	ENPP1	8.17	10.86	11.98	9.38	10.96	14.24	-0.262881	0.14886852541966	0.437641257569944
100037272	EPAS1	29.66	17.1	17.39	31.79	14.2	18.42	-0.136438	0.676544182302486	0.933056382420248
100037273	MEF2A	37.38	39.54	31.63	19.76	25.07	24.42	0.518529245758195	7.534376341692E-4	0.0073145340887794
100037274	TAF4B	12.03	10.99	10.38	9.22	6.1	6.8	0.457106867949986	0.0252596992564186	0.124568937367323
100037275	SPARCL1	0	0	0.88	0	0	0	6.80498393317349	0.0818610232338621	0.294207575576907
100037276	ITGB6	0.47	0.23	0.22	0.01	0.02	0.01	4.1616556832754	5.40583374056674E-8	1.65472570798748E-6
100037284	ITGB8	13.76	18.44	16.42	15.07	20.35	19.58	-0.27051	0.125869361189392	0.391829670091253
100037285	NREP	9.06	7.88	9.53	5.45	10.38	12.23	-0.178783	0.474906737083927	0.836645229654721
100037286	ARNTL	8.03	5.35	5.58	8.97	3.84	5.7	-0.0547905	0.862644968004498	0.951696583766443
100037287	DDO	0.1	0.09	0.16	0.2	0.34	0.26	-1.33367	0.0428681693346161	0.184764103538806
100037288	SLA-3	29.47	42.31	44.53	28.37	38.68	40.22	-0.00974652	0.958766627389758	0.996174676924391
100037289	IRF7	4.9	5.79	4.86	4.44	4.3	4.46	0.123834495747328	0.436969909368257	0.808075130472566
100037290	MAVS	18.63	14.54	15.12	17.99	19.11	20.33	-0.400756	0.0035773166990885	0.026411399941896
100037291	DYNC1H1	54.86	55.58	57.54	108.89	100.61	104.33	-1.05617	5.02427685508784E-23	1.2710174754895801E-20
100037292	ACKR4	1.76	1.75	1.6	2.32	2.29	2.22	-0.552224	0.0237517994330869	0.119031318136891
100037293	SLA-1	87.94	58.05	54.31	83.12	54.39	47.48	-0.0783885	0.71787944993383	0.933056382420248
100037294	IL6ST	47.84	54.28	50.76	41.32	43.6	45.59	0.0830473158456197	0.467436703697824	0.83149431228898
100037295	KDM5C	21.62	22.06	19.21	19.03	19.77	17.27	0.0341422726283684	0.810655885570668	0.933056382420248
100037296	TLR7	0.19	0.43	0.39	0.07	0.15	0.14	1.36551558790299	0.0078725722525741	0.0497994289421975
100037298	SLC7A2	23.62	8.36	11.53	14.92	3.18	4.69	0.780611448196224	0.31945624569894	0.685540919857302
100037299	P4HA1	111.78	123.92	99.18	109.54	118.27	105.42	-0.124296	0.385964254942843	0.758936586612734
100037300	XIAP	11.22	14.55	12.31	9.43	11.16	10	0.197808439822118	0.180075482085362	0.494577074327163
100037301	DNMT3A	6.46	5.55	6.43	6.11	4.97	6.01	0.0192841474249182	0.898157553066113	0.96890229777458
100037302	SEPHS2	24.27	35.44	34.38	23.84	23.88	25.42	0.226855968756375	0.16109770522283	0.460644629320022
100037303	SGMS1	6.21	6.17	6.68	7.12	5.32	6.13	-0.0736884	0.682221573290377	0.933056382420248
100037304	CPE	0.59	1.22	1.04	0.55	1.06	1.11	0.0049925600459466	0.989354743548344	0.996174676924391
100037305	BIN1	8.71	8.86	11.36	10.12	8.99	10.28	-0.169127	0.286090093693171	0.64805874106031
100037306	TNFRSF1B	32.97	41.48	39.82	31.43	34.26	38.37	0.0280083671566865	0.815784797660869	0.933056382420248
100037307	DAB1	8.97	7.98	8.2	6.95	6.63	6.89	0.152460134400044	0.252419041729691	0.604628442549953
100037920	MT1D	1.86	6.58	7.32	0.12	0	0	6.75128716752259	4.35734852857278E-7	1.07998735594828E-5
100037921	SLA-DQB1	1.24	0.7	0.84	1.01	0.76	1.24	-0.239949	0.575619890763312	0.906690930698552
100037932	IL26
100037933	IL17F	0.1	0.32	0.41	0	0	0	5.44002269246533	6.967140365337E-4	0.0068551644674696
100037935	CD207	0.08	0.04	0.12	0.11	0.21	0.22	-1.36007	0.2171164581562	0.553689476311029
100037936	CAPN7	11.3	12.03	11.98	11.17	11.68	12.99	-0.152356	0.184267476486679	0.500881578479465
100037937	TLR3	10.47	11.53	7.26	8.64	11.26	7.66	-0.0457032	0.847115081615986	0.944508129914615
100037938	CD14	4.69	5.12	4.6	4.15	3.75	4.43	0.0942566305896711	0.600743633826196	0.92174248779047
100037939	APOBEC3B	9.04	11.94	9.48	8.08	10.06	9.98	-0.0142851	0.934538981713822	0.989287530441973
100037941	PDE4B	18.5	13.44	29.12	1.49	1.68	2.3	3.10644632475802	3.06586188510096E-27	1.24333944183738E-24
100037942	FCER2	0.05	0	0.15	0.02	0.02	0.09	-0.250978	0.85965303425077	0.950243264512301
100037943	RETNLB
100037944	CHI3L2	0.11	0.04	0	0.16	0.02	0.06	-0.821838	0.556646850781161	0.89362943600495
100037946	KCND3	0.08	0.03	0.08	0.04	0.05	0.01	0.569333896416446	0.465331168122745	0.830293501891917
100037947	KCNA4	0.2	0.03	0.09	0.18	0.07	0.15	-0.433681	0.513935500300364	0.86233435642132
100037948	KCNIP2	0.65	0.45	0.58	0.6	0.5	0.48	-0.171695	0.536508750154239	0.88102811902578
100037949	UIMC1	9.36	10.97	12.01	10.57	11.03	13.37	-0.386883	0.0050840125504567	0.0350815203267542
100037951	C9	5.41	6.32	7.29	0.93	0.69	1.4	2.52665934318804	1.17612060274585E-23	3.15798698684654E-21
100037952	C6	0.06	0.1	0.1	0.06	0.07	0.01	0.659260953991839	0.463487501602137	0.829326534047933
100037953	C8A	0	0	0.04	0	0	0	1.80577310975998	0.654749390070805	0.928989544835697
100037954	C8B	0.03	0	0	0.08	0.01	0.01	-2.03528	0.294151925292143	0.655853063164637
100037955	C8G	1.04	1.02	0.96	0.58	0.81	0.85	0.264092431266588	0.557481775344596	0.893945054392482
100037957	CAPZA1	107.57	130.21	111.25	110.85	116.53	120.61	-0.126598	0.295412810958807	0.657587669743987
100037958	CAPZA2	55.86	65.06	57.57	54.39	60.96	59.76	-0.10288	0.399013779856675	0.771707323018439
100037960	MFSD6	2.48	2.86	2.95	2.71	3.46	3.22	-0.431824	0.0140650427745322	0.0792436884462419
100037961	CTSB	516.18	526.39	586.02	456.85	488.38	624.76	-0.0842007	0.506824475874878	0.85599800751163
100037962	TRPC5	0.04	0.03	0.05	0.03	0.03	0.02	0.34407778360715	0.568479287931704	0.903146216559114
100037963	SELENON	59.16	62.09	59.08	56.14	65.47	65.26	-0.18153	0.088859725997092	0.310608223452208
100037964	SELENOP	30.72	47.99	33.73	36.62	61.73	60.86	-0.627266	0.0072416601076537	0.0465491843543217
100037965	MSRB1	104.03	106.51	100.16	83.19	99.57	83.16	0.0924803662025346	0.488729067191708	0.844338906577388
100037966	SOCS2	1.91	0.88	1.3	0.95	0.22	0.62	1.13893373170064	0.0207196314293794	0.107314368536938
100037967	PDE4D	3.37	3.39	3.24	2.34	2.08	2.95	0.415244861232308	0.0073046843150148	0.0468657277054295
100037969	PDE7B	3.79	2.53	2.38	6.03	4.36	4.56	-0.864133	1.41202390951E-4	0.0017421222035519
100037970	PDE4C	0.92	0.94	1.11	0.27	0.28	0.32	1.50353835022486	2.3467337295702E-8	7.6909549745336E-7
100037972	SLC7A7	1.87	1.97	1.3	1.55	1.43	1.23	0.263915012313112	0.314633862127128	0.679335721218268
100037973	SLC7A9	0.19	0.11	0.39	0	0.02	0	4.71018058643746	0.0017424046159501	0.0146189646299909
100037974	CRTAC1	18.01	5.27	4.8	17.88	5.15	5.71	-0.164089	0.847575706829341	0.944631071765743
100037976	TNFSF11
100037978	MICOS13	42.94	46.22	46.16	45.27	51.27	43.21	-0.177438	0.225607302804698	0.5664238466906
100037979	ATP5MF	126.21	133.28	117.41	114.81	117.76	127.18	-0.0578317	0.648269310948258	0.928989544835697
100037981	PET100	21.26	27.63	18.76	22.81	24.13	32.85	-0.361893	0.174048707336324	0.483978100614541
100037982	TOMM7	20.07	18.77	24.4	17.1	20.87	27.61	-0.173577	0.45798798169263	0.826056927677297
100037984	HIGD2A	49.74	49.77	41.17	38.36	42.8	47.78	0.0013227999746475	0.993298167953853	0.997055661043843
100037985	NDUFC1	9.17	9.2	11.33	9.53	12.16	13.05	-0.350023	0.182117533495022	0.497422833968288
100037986	MCEE	4.5	6.86	4.96	4.51	6.84	6.9	-0.271779	0.34769087368779	0.720716302809185
100037987	SLIRP	27.22	30.05	29.32	28.83	27.36	34.33	-0.190479	0.306922532021621	0.670274276511044
100037988	ATP5MC2	176.58	168.02	156.14	150.05	164.36	171.13	-0.0869644	0.461512620025409	0.828473918052784
100037989	COX6C	174.54	184.01	168.9	190.46	161.85	185.92	-0.159678	0.236550231405522	0.582666981839786
100037990	COX7C	317.53	366.53	328.84	279.19	315.06	324.38	0.0285750533906604	0.801758179689327	0.933056382420248
100037991	NDUFV2	71.61	86.81	77.55	71.91	80.61	84.19	-0.134398	0.271794933635432	0.631366473699721
100037992	PSMB7	72.14	77.21	75.05	60.44	62.76	70.4	0.0837517817414711	0.430415956052419	0.801498504365771
100037993	RPL10A	680.44	876.3	765.82	752.1	791.95	737.57	-0.10791	0.409530230412389	0.782297887704838
100037994	RPL14	899.36	1096.77	967.38	889.67	986.15	947.65	-0.0618739	0.589578503553914	0.915533583288622
100037995	RPL27	627.47	718.14	676.03	719.39	673.91	676.68	-0.165914	0.15317734619052	0.445308620028163
100037996	RPS21	260.76	345.3	262.53	344.26	296.99	236.65	-0.151478	0.453840572342523	0.822794356752229
100037997	RPS26	2281.75	2285.79	2011.07	2109.72	2033.45	1847.63	0.0297577901428943	0.829367036568164	0.936821871526155
100037998	TMSB10	3976.16	3021.08	2965.06	3626.02	2885.63	3556.73	-0.141464	0.443817908327935	0.81380187599272
100037999	TPM1	1294.47	1137.27	1197.29	1283.05	1258.4	1194.57	-0.220465	0.0896786663452538	0.312677745632872
100038000	COX7A2	172.6	175.94	161.7	175.35	178.28	155	-0.12623	0.355268521310231	0.729295849460915
100038002	ATP5IF1	87.38	92.13	80.87	82.46	81.45	87.09	-0.0750611	0.560002639440708	0.896220017745914
100038003	KLF7	50.7	63.24	58.57	64.34	86.25	79.48	-0.52845	9.325302504476E-4	0.0087132939457273
100038004	EGR2	0.48	0.42	1.94	0.1	0.02	0.05	4.23452901292611	2.3630524412351E-9	9.50499805863424E-8
100038005	KLF5	15.04	9.49	11.64	8.97	5.66	6.84	0.619222866975514	0.0180847820156964	0.0964248697962838
100038006	RCHY1	5.49	7.82	7.49	7.89	9.61	6.82	0.0382681263516907	0.791548096856097	0.933056382420248
100038007	PCD1B
100038008	CD1E
100038009	SELENOF	82.31	89	81.14	81.06	80.26	77.21	-0.0424237	0.71871384885928	0.933056382420248
100038010	CCL11	0.63	0.17	0.27	0.58	0.17	0.09	0.219279974670177	0.851956889306724	0.946962503419834
100038011	CD72	0.08	0.17	0.1	0.03	0	0.08	1.74858265188154	0.188147005422727	0.507461435896527
100038012	NECTIN2	32.06	32.13	33.25	28.55	31.21	29.3	0.0119201143718909	0.914979460288492	0.978907457950813
100038014	RPIA	9.76	13.92	14.32	9.42	10.12	11.24	0.169559562970573	0.312981466379432	0.677344646908542
100038015	LPAR2	0.61	0.7	0.89	0.42	0.4	0.41	0.580560672556812	0.149638494153871	0.439117467745183
100038017	LPAR4	0.01	0.03	0.03	0	0.01	0.02	0.603410679057347	0.601131826158837	0.921983134612805
100038019	TGFBR2	20.38	22.58	17.86	18.37	20.88	18.06	-0.0468183	0.758786142081225	0.933056382420248
100038020	CSTB	136.33	169.96	130.59	124.13	140.62	126.24	0.0298246079166658	0.842974919509661	0.942385679346653
100038022	COX6B	106.52	92.21	109.93	97.24	94.49	105.31	-0.0740368	0.570687871308583	0.904694999262298
100038023	RPS6	544.32	686.55	577.21	549.18	572.04	565.85	-0.031868	0.80065859233733	0.933056382420248
100038024	IL19	0.04	0.04	0	0	0	0	1.81317108055819	0.651365170825778	0.928989544835697
100038025	CLEC7A	0.05	0.06	0.11	0.02	0.04	0.05	0.954896678891343	0.383430341365118	0.757099618134939
100038026	TNFSF13B	0.22	0.25	0.3	0.19	0.17	0.2	0.656152980091521	0.242288045899986	0.590998253645595
100038028	NR6A1	3.61	3.35	3.57	1.61	2.08	1.96	0.80166634010825	1.7571644956451E-7	4.76411029333008E-6
100038029	RPL4	586.47	552.86	466.1	514.98	478.8	455.01	0.0158080206900424	0.919471919534222	0.981242545295264
100038030	EIF4E	13.29	14.14	15.2	9.9	10.84	11.03	0.290173270845613	0.0077504263188317	0.0492200310413774
100038031	COX8H
100038033	LGALS3	430.9	467.14	364.56	352.16	422.65	398.6	-0.0302542	0.833600438554069	0.938752015790215
100038328	LOC100038328	0	0	0.07	0	0	0	0.914267358172728	0.822711263035691	0.933056382420248
100038329	LOC100038329
100038330	SNRPE	30.4	39.83	37.41	28	34.82	32.36	0.0490353483791537	0.777246938998156	0.933056382420248
100048931	HSPH1	21.38	18.72	20.94	13.97	12.6	13.64	0.469855376610511	3.645725919274E-4	0.0039572932762053
100048932	BTG2	31.33	33.81	36.8	14.76	7.75	8.05	1.58974456294417	2.2515371489239602E-9	9.17948423784082E-8
100048933	ZFAND5	108.28	116.5	101.36	36	33.7	35.72	1.49462798028328	6.36751998617639E-35	4.4297678812922603E-32
100048934	WEE2	0	0.02	0.02	0	0	0	1.78529729786031	0.658560595638274	0.928989544835697
100048942	ADSS2	9.83	11.98	11.07	10.71	10.61	11.02	-0.109353	0.406678679792965	0.78031933733233
100048943	ADSS1	3.23	2.01	2.94	4.08	2.19	2.12	-0.180578	0.596067784262139	0.918906009718778
100048944	CPEB1	0.46	1.31	0.85	0.55	1.64	1.06	-0.437667	0.383001435938736	0.756707800560556
100048945	MAEL	0	0.02	0.32	0.04	0	0	2.72939103711223	0.195798302114127	0.520530313332763
100048946	RNASEL	1.25	0.91	0.92	1.05	1.18	0.91	-0.159117	0.574183241033049	0.906274955179752
100048948	ADAM3A
100048951	SLC15A2	0.07	0.16	0.16	0.2	0.14	0.11	-0.926218	0.101714680514207	0.339974489030341
100048952	PON1	0.07	0	0.03	0.03	0	0.03	1.71001432352546	0.333780893081377	0.703313357005641
100048953	CDH1	0.03	0.06	0.04	0.05	0.07	0.07	-0.635241	0.407409873309374	0.781330506985773
100048954	SDHD	29.63	31.99	29.39	32.64	31.62	30.17	-0.186516	0.168628009835584	0.474479225323688
100048955	C5AR1	1.89	0.83	2.56	0.08	0	0.22	4.03693237622962	8.856711717336E-4	0.0083258476624458
100048956	FBN2	0.1	0.14	0.13	0.16	0.26	0.14	-0.72451	0.0526067000447115	0.214934742174135
100048957	BTG3	47.74	44.21	46.63	29.16	23.4	23.59	0.727783026414467	5.03593598723198E-6	9.49199510893909E-5
100048958	GNA14	12.23	10.28	12.56	17.17	12.12	19.83	-0.589745	0.0039633869473387	0.0286589351935796
100048959	GJC1	9.66	18.27	15.82	7.93	14.49	10.03	0.385408075334362	0.147780600526607	0.435334826495951
100048960	NAGS	0.26	0.44	0.46	0.21	0.03	0.22	1.19386131773114	0.155674792111784	0.449972180032267
100048961	TNMD	0	0	0.05	0	0	0	0.914267358172728	0.822711263035691	0.933056382420248
100048962	KCNA1	0.12	0.16	0.19	0.22	0.11	0.3	-0.596179	0.175216794862729	0.486166251880723
100048963	ABCG8	0	0	0.05	0	0	0	3.12733386622557	0.394430567025889	0.766621350984981
100048964	YWHAQ	245.85	251.06	239.86	217.89	223.36	230.81	0.0013655713990559	0.988728	0.996174676924391
100048965	PGRMC2	24.68	30	24.82	23.27	26.53	23.23	-0.0110677	0.939696791435654	0.992454123609801
100048996	CYB561	4.47	3.59	5.08	3.1	4.48	4.84	-0.123723	0.569258865506491	0.903855459565194
100049648	TP23	0	0	0.02	0	0.02	0	-0.0475051	0.990622289286403	0.996174676924391
100049650	MYO1D	94.64	85.2	81.23	149.59	129.88	130.74	-0.76626	2.23923813242356E-7	5.89871594091955E-6
100049654	KCNA10
100049656	CNN3	138.36	121.38	139.62	135.79	114.31	138.44	-0.092175	0.502186963227237	0.851311602930024
100049657	GNAS	499.21	440.41	427.94	518.4	415.6	460.91	-0.184336	0.231478868927553	0.574707452175554
100049658	RBM39	39.96	50.67	45.14	28.08	26.24	29.88	0.589089722642034	7.75405019395589E-6	1.39700692429E-4
100049661	ADAMTS20	0.09	0.09	0.11	0.07	0.05	0.04	0.715040517245371	0.203776579732376	0.533995471758241
100049662	BRCA1	2.28	4.84	4.45	2.52	5.1	5.57	-0.293669	0.35381899443955	0.72796420696105
100049663	EDN3	0	0	0	0.01	0	0	-1.00929	0.804640963393398	0.933056382420248
100049664	KRT1
100049665	KRT2
100049667	SOX18	0.02	0.08	0.13	0.04	0	0.02	1.80371793150642	0.236494587296799	0.582619387656037
100049668	TFAP2A	0.09	0	0.39	0.02	0	0.02	3.19932147478257	0.0338189128672759	0.154992801746866
100049669	GPNMB	10.71	8.28	8.59	8.58	4.7	12.99	0.0074527947677489	0.980364892552817	0.996174676924391
100049670	AP3B1	42.49	42.14	42.31	50.7	50.88	51.93	-0.406188	4.7144006413697E-5	6.794152713386E-4
100049671	BLOC1S3	2.53	2.77	2.78	3.02	2.98	3.65	-0.371102	0.0306802607072792	0.144389431626281
100049672	HPS1	5.9	7.57	6.15	7.35	8.26	8.95	-0.32502	0.0528051702589349	0.21547496963986
100049673	HPS3	6.59	6.99	7.47	11.92	10.87	13.96	-0.936358	6.3427210110335195E-12	4.1308657478241703E-10
100049674	HPS4	6.83	7.47	8.1	7.21	8.88	8.73	-0.278987	0.0384684463862469	0.170358672436779
100049675	HPS6	9.9	9.96	9.81	4.9	4.62	4.3	0.966866273429773	6.267554720076319E-11	3.4443420104405E-9
100049676	LYST	3.98	3.01	2.89	4.75	4.04	4.52	-0.557809	0.0025965455570063	0.0203430405682014
100049677	BLOC1S5	6.26	6.45	7.15	5.15	7.02	6.37	-0.028127	0.909573961423175	0.975558838338107
100049678	BLOC1S6	9.09	14.51	11.29	9.68	11.89	12.59	-0.0986078	0.658438569264127	0.928989544835697
100049679	RABGGTA	5.24	4.36	5.19	5.14	3.99	4.5	0.0242561062255448	0.904324210529847	0.972403070033392
100049680	MLPH	0.11	0.07	0.04	0.13	0	0.02	0.352466958471304	0.797980763076468	0.933056382420248
100049681	OSTM1	10.41	12.44	9.93	9.89	10.72	10.87	-0.0729913	0.604706381156305	0.924075336402853
100049682	MGRN1	23.41	21.58	23.04	24.11	21.41	23.75	-0.15151	0.219451715012036	0.55723077532297
100049684	ATP7B	0.69	0.75	0.65	0.75	0.94	0.73	-0.343832	0.0943381884836709	0.32365971189029
100049685	ERCC2	7.95	8.07	9.93	9.89	10.14	9.82	-0.340529	0.0125557942165508	0.0724746107804298
100049687	LOC100049687	0.15	0.18	0.17	0.11	0.19	0.15	0.0530828018091193	0.933405441490103	0.988906835454948
100049688	TNFRSF11B	0.03	0.08	0.02	0.03	0	0.03	0.931372419997347	0.544926344100803	0.886842941156807
100049689	CRYZL1	4.64	8.54	7.24	6.69	8.97	8.67	-0.385129	0.108921945859644	0.355789218094516
100049690	PNPLA3	0.18	0.17	0.19	0.09	0.07	0.2	0.462861273029985	0.483029612770371	0.841947602138252
100049691	OSTN
100049692	SRGN	0	0.03	0.09	0.08	0.17	0.47	-2.69125	0.0319926189861586	0.148851507397221
100049693	SPTAN1	21.7	28.56	24.95	34.55	42.28	34.79	-0.712467	4.24822305743204E-6	8.16082648815501E-5
100049694	BIRC6	21.13	21.06	20.77	28.57	29.54	29.26	-0.660757	2.8131857050826698E-11	1.6656018265489502E-9
100049695	RPLP0	918.36	1076.18	978.04	977.75	924.43	829.66	-0.0150726	0.913577231358115	0.978090974497985
100049696	TNNI3	2.67	2.09	2.42	3.3	2.01	1.63	-0.299107	0.192858960079505	0.515536876083631
100049697	DTNBP1	3.91	4.69	4.86	3.4	5.88	5.03	-0.216691	0.385818947076688	0.758699599769845
100049698	SNCAIP	0.47	0.25	0.51	0.09	0.15	0.07	1.64167351195355	0.0096955831850414	0.0589787691179998
100049699	SFXN1	35.06	34.93	41.33	38.95	38.56	42.69	-0.247166	0.02831201041485	0.136070126989882
100049700	AP3D1	38.22	37.4	36.93	38.8	39.48	38.76	-0.189351	0.0759354762346044	0.279844079886978
100049701	HPS5	9.79	11.26	11.59	11.11	14.08	12.21	-0.330614	0.0197960473469339	0.103493938392767
100049702	VPS33A	12.63	12.66	13.44	15.94	15.74	17.49	-0.472552	6.13827059296902E-6	1.136675516338E-4
100049703	BCL2	2.92	3.52	3.53	3.77	3.2	3.63	-0.240468	0.107871220562006	0.353337406249651
100049704	PNPLA2	36.05	30.18	27.43	30	26.15	27.03	0.0291651530177429	0.861277931862273	0.951070574805349
100101470	ATRN	13.87	14.83	14.22	21.18	22.43	22.93	-0.779535	1.5575951931727402E-15	1.70888848971389E-13
100101471	IKBKB	6.14	8.26	8.33	6.14	7.49	6.64	0.0541016240438035	0.695168196765205	0.933056382420248
100101472	AMPD1	2.82	2.93	4.04	0.53	0.2	0.46	2.92315381583405	1.7690188237584E-18	2.65439540172768E-16
100101473	BTG1	189	176.62	141.32	75.29	59.81	57.1	1.2643613077939	9.142624387381559E-11	4.901151182097191E-9
100101474	ASB6	15.48	12.39	15.51	12.66	9.09	9.6	0.320374852438814	0.109476023661725	0.356981988362911
100101475	MMP12
100101476	ADM5	1.33	1.47	1.34	0.67	0.49	0.64	1.06873190743876	0.0409326463423449	0.178788285465065
100101477	EMP1	224.06	141.45	149	95.52	75.59	70.97	0.879729500813561	8.04515675991202E-7	1.87129368100993E-5
100101550	MYOT	0	0	0.05	0	0	0	2.39050731783645	0.549577501093072	0.888688992115928
100101551	COL6A3	0.05	0.22	0.1	0.04	0.13	0.05	0.775413455938765	0.244364852620759	0.593887109068792
100101552	COL6A2	3.32	1.48	2.67	4.18	1.84	1.78	-0.208956	0.601071202802846	0.921983134612805
100101921	SLC9A2	0.01	0.03	0.03	0	0	0	3.12291335043946	0.201359114461173	0.529519114575302
100101922	ATM	5.41	6.61	5.37	9.19	10.42	9.46	-0.863691	4.6756257234733695E-11	2.6357440772655603E-9
100101923	IGFBP6	4.95	6.93	4.54	4.96	5.8	4.71	-0.021798	0.928894676848215	0.986376450338629
100101924	EIF4E2	34.08	38.79	37.4	32.99	37.94	37.48	0.0619592173653423	0.544255512769059	0.88634077707283
100101925	PPP2R5A	13.74	10.83	8.83	11.52	8.36	8.73	0.0903167049803356	0.700124369282543	0.933056382420248
100101926	EIF4A3	45.82	65.48	59.98	46.03	53.67	52.35	0.0378242059417209	0.807754038933812	0.933056382420248
100101927	IFIH1	2.55	3.05	2.08	1.82	1.88	2.03	0.27587924614566	0.172199580307339	0.480882051319706
100101928	EIF4A2	125.62	146.12	120.01	106.01	90.64	79.7	0.408523671135479	0.0157293794266273	0.0866276186126418
100101929	EIF4A1	299.32	406.53	427.26	254.32	284.34	303.98	0.332512827520856	0.0230321339494347	0.116154829788793
100113360	LPAR3	0.09	0.08	0.18	0.1	0.1	0.15	0.0215609652040479	0.977422221425004	0.996174676924391
100113399	SL44-1	0.03	0.05	0.03	0.02	0.05	0.02	-0.34059	0.712179100503646	0.933056382420248
100113409	SQLE	8.32	7.58	7.25	5.97	7.4	6.7	0.0866285791294152	0.580484276372421	0.909346146354135
100113410	CYP39A1	8.09	7.35	8.62	9.22	9.35	10.17	-0.378199	0.0056219041844454	0.0379798029322166
100113422	ACOX1	54.96	51.41	48.38	59.5	57.59	55.06	-0.26581	0.04276892868232	0.184456398426011
100113423	ALG2	6.9	6.87	7.67	7.5	6.71	6.89	-0.111135	0.494144884065338	0.847881708406614
100113424	BPIFB2	0.11	0.07	0.12	0	0.02	0.02	2.66585312916228	0.0768286178013656	0.282089396924575
100113425	BMP4	18.32	19.84	22.88	12.54	11.44	10.68	0.655753252523666	2.01140075753965E-5	3.230271625828E-4
100113426	BPIFB1
100113427	BPIFB3	0.09	0.13	0.07	0	0	0	4.50471304585786	0.012363434753642	0.0715667053345273
100113428	BPIFB5
100113429	BPIFB4	0.06	0.04	0.1	0	0	0.01	3.65829030965173	0.0292294626199155	0.13951564802676
100113467	CDK5R1	0.93	1.34	1.69	0.3	0.24	0.2	2.19540855631742	2.0535300788046901E-10	1.02375497902625E-8
100113469	CYP4V2	2.65	4.63	3.77	2.38	4.43	4.85	-0.083816	0.756545535680398	0.933056382420248
100113470	CYP4F2
100124374	CYP26A1	0.05	0.03	0.03	0.01	0	0	2.65034052191389	0.172212644448436	0.480882051319706
100124375	CYP2R1	2.54	3.52	2.72	2.54	3.5	3.27	-0.212944	0.327556246712111	0.696052759034581
100124376	SKIV2L	12.34	13.43	14.31	15.06	17.77	17.19	-0.452274	1.15190184467E-4	0.0014654910833487
100124377	SLC44A4	0.48	0.21	0.32	0.28	0.18	0.26	0.353725887096342	0.512404606606327	0.861181848581764
100124378	MOCS3	6.68	6.94	7.73	4.45	4.57	4.58	0.517001137480935	2.561300201181E-4	0.0029254253417222
100124379	DPM1	24.64	28.89	25.93	21.63	24.61	26.1	0.0659242167825765	0.670132835307192	0.933056382420248
100124380	ZBTB12	1.23	1.12	1.42	1.37	1.92	1.71	-0.540228	0.0367288025673807	0.164535145117448
100124381	NEU1	13.38	11.67	14.07	17.08	14.78	17.35	-0.463725	0.0017657511636358	0.0147676620543421
100124382	EHMT2	4.94	5.47	5.09	7.13	7.44	7.75	-0.656899	5.67512612055219E-8	1.72508054170906E-6
100124383	CFB	0	0	0.02	0	0	0	0.914267358172728	0.822711263035691	0.933056382420248
100124384	NELFE	14.39	18.05	19.52	16.29	18.44	17.72	-0.149042	0.324044722512132	0.69163008127354
100124385	DXO	9.81	9.18	9.88	10.22	9.63	10.14	-0.190354	0.182528712742722	0.49806904029376
100124386	NIFK	25.24	28.1	27.26	14.2	17.48	17.77	0.570892818190982	1.08787197156858E-5	1.885603683449E-4
100124407	CALCB	0.05	0	0	0	0	0	0.914267358172728	0.822711263035691	0.933056382420248
100124408	CYP20A1	5.63	6.65	6.28	4.68	5.13	4.76	0.21444899301296	0.121222686959955	0.381908856303439
100124526	CD1D	0.12	0.06	0.02	0.05	0.05	0.02	0.478040453011123	0.700985666168302	0.933056382420248
100124654	CXCR2	0.11	0.21	0.17	0.11	0.11	0.11	0.707601135501426	0.455089419790215	0.824228574627446
100125343	SNCG	1.93	1.8	1.75	0.49	0.81	0.52	1.61099435495155	6.86615243999E-4	0.0067819595414035
100125345	STC1	5.66	6.86	9.77	3.86	5.36	4.68	0.546603221149095	0.0417477799864856	0.181288061481958
100125346	BCL10	35.63	28.83	21.29	17	13.31	13.78	0.830127018077907	6.752682643629E-4	0.006682819777611
100125349	SIRT4	0.48	0.59	0.94	1.54	1.49	1.16	-1.20486	0.0016581526704657	0.0140715423462593
100125375	CAV2	2.58	3.26	3.33	2.18	3.61	2.67	-0.0189726	0.933555101977423	0.988906835454948
100125376	TES	16.12	22.38	21.61	17.49	21.25	20.24	-0.107134	0.497434382250026	0.849094949407195
100125380	ST7	23.93	24.18	23.94	30.44	29.31	29.44	-0.581817	4.00158219298304E-8	1.24988194823685E-6
100125538	MYH1	0.02	0	0.01	0	0	0	2.8476912276582	0.366267295006335	0.740469050930844
100125540	SYK	2.23	1.46	1.03	1.13	0.61	0.55	0.739068869287511	0.0344846464253125	0.157266839552863
100125542	LOC100125542
100125545	LOC100125545	2.69	3.4	3.59	2.9	3.6	3.75	-0.232681	0.215756464957741	0.552409453442902
100125551	SLC2A8	2.4	2.63	3	2.32	2.19	2.28	0.105776464251732	0.598523267460767	0.919903455361221
100125552	SLC2A11	0.84	0.76	0.88	1.1	1	0.86	-0.38909	0.0974423197927282	0.330420893857916
100125555	LY96	19.39	22.75	18.63	17.66	22.3	20.98	-0.135033	0.449223197975993	0.818429712070723
100125826	LNPEP	20.96	19.07	16.58	27.45	28.15	24.99	-0.640456	5.32560725023304E-5	7.561077826049E-4
100125828	TBK1	8.16	7.89	8.47	7.03	6.89	9.13	-0.0244702	0.866629617636771	0.953370443696732
100125829	MUC13	0.43	0.62	0.81	0.4	0.24	0.12	1.15785725333299	0.0262405810450844	0.128187709190877
100125830	KCNAB1	0.99	1.6	1.78	0.62	1.28	1.25	0.403524932937526	0.183285372484115	0.49923164724495
100125838	NOD2	0.54	0.45	0.49	0.23	0.18	0.31	0.907833391581383	0.0070884382315417	0.0457661029882918
100125839	RAE1	23.9	22.86	24.76	15.22	13.66	14.92	0.554749750169707	8.8924923858665E-6	1.571588867964E-4
100125841	C14H10orf120
100125953	TOR1A	37.75	26.59	27.96	23.96	17.32	21.01	0.437371135071487	0.0453074921286217	0.192405984192163
100125954	COPS6	53.09	55.8	57.4	51.99	58.16	57.31	-0.141136	0.184938294322745	0.501858261455606
100125955	COPS5	20.9	24.81	20.65	19.74	21.28	20.6	-0.0110389	0.935076246717077	0.989566002137225
100125956	COPS2	33.81	38.59	29.84	27.14	28.51	29.72	0.118771724567471	0.406358431772409	0.779949310042227
100125957	ACLY	41.31	45.03	40.11	46.24	45.45	43.58	-0.230213	0.0574161702876631	0.229015469062844
100125959	MDM2	121.35	112.88	92.35	45.78	25.08	30.53	1.62041748216149	4.58010100095653E-11	2.5866585173298803E-9
100125960	COPS4	26.68	28.49	26.48	25.85	28.34	27.81	-0.136848	0.231273681156402	0.574480877382834
100125961	SEC62	28.98	29.01	27.23	25.22	23.22	21.18	0.156622319542664	0.303099665560037	0.666897697153013
100125962	LAG3	0.16	0.08	0.21	0.17	0.05	0.08	0.452162756793641	0.642043596515701	0.928989544835697
100125963	SELPLG	5.2	3.61	7.58	0.09	0.11	0.13	5.2782965518016	4.68155937684977E-51	1.10232717327209E-47
100125964	SIRT2	27.06	28.63	28.22	26.68	28.14	32.65	-0.184645	0.106200985070779	0.349727900391187
100125965	SIRT7	4.85	5.7	5.59	4.21	4.1	4.16	0.168836705059933	0.303464493998489	0.66707706723833
100125966	SIRT5	3.58	4.83	4.92	4.55	3.93	3.38	0.0267561722376016	0.918477092001105	0.980695681113221
100125967	LDLRAP1	32.06	25.85	26.91	27.48	20.3	20.9	0.168676102485742	0.383317971883191	0.757055655256303
100125968	UBB	900.67	832.23	810.96	845.33	718.3	687.71	0.0413514818490252	0.787762358237335	0.933056382420248
100125969	IFNE	6.13	7.16	7.28	8.93	11.11	11.08	-0.602847	0.0012144460128861	0.0108474445446295
100125970	GKN2	0.09	0.27	0.28	0.08	0.09	0.18	0.750702011114059	0.602144093924647	0.922596391782633
100125971	SIRT3	8.46	7.58	6.74	8.57	7.62	6.99	-0.214062	0.275873223052874	0.637126856620527
100125972	SERPINC1	1.22	1.9	2.05	0.27	0.25	0.31	2.49388112298273	3.5259986386984704E-9	1.371420817415E-7
100125973	RBM38	5.23	3.58	4.47	3.32	2.83	2.65	0.445733007845755	0.0528552750619243	0.215576278433778
100125974	SPO11	0.6	1.19	0.97	0.92	1.23	0.79	-0.248547	0.501534736732166	0.851130416438964
100125975	KLHDC3	63.48	60.67	61.09	57	50.97	59.36	0.0275620405928103	0.812864489501635	0.933056382420248
100126163	CDH13	0.27	0.29	0.51	0.36	0.38	0.45	-0.311046	0.328242344256817	0.696886296175291
100126164	ANGPTL2	25.55	26.66	21.15	26.26	28.36	25.3	-0.2199	0.210217594554168	0.543970533151825
100126165	ANGPTL1	0.08	0.06	0.27	0.02	0.19	0.06	0.288914314348899	0.790482384235731	0.933056382420248
100126201	TRARG1	0	0.06	0	0	0	0
100126233	ANGPTL6	0.25	0.36	0.32	0.37	0.29	0.24	-0.0867137	0.86886071660506	0.954692603032554
100126235	AQP3	1.28	2.08	1.64	1.17	1.76	1.57	0.0205351344067682	0.957085007235917	0.996174676924391
100126236	STC2	36.63	33.92	32.97	13.09	11.16	6.68	1.59946405281427	9.11965343144056E-10	4.05745045837784E-8
100126237	CTCFL
100126238	BCAS1	0.04	0.06	0.03	0.02	0.01	0.03	1.26932858855589	0.337472318876906	0.707972563965602
100126239	PHACTR3	0.01	0	0.01	0.05	0	0.05	-0.0379521	0.987578230786088	0.996174676924391
100126274	SIRT6	4.3	3.8	3.91	2.83	3.32	3.57	0.178546198907821	0.392014470164201	0.765065191580397
100126275	SLC5A11	0	0	0.05	0	0	0	2.39050731783645	0.549577501093072	0.888688992115928
100126276	WNT10B	0.33	0.46	0.49	0.22	0.36	0.25	0.638532834339844	0.107376882558234	0.352115470370835
100126277	AQP4	0.05	0.09	0.01	0.02	0.01	0.01	-0.0699968	0.960463060340997	0.996174676924391
100126278	AQP5	0.1	0.24	0.25	0.41	0.28	0.15	-0.647551	0.48941638207856	0.845001717830939
100126279	CERS6	1.81	1.03	0.88	1.69	0.98	1.28	-0.265903	0.503490231201351	0.852707534418134
100126280	CD302	0.84	1.24	0.78	0.77	0.59	0.62	0.392452146354976	0.489286472045836	0.844825073856219
100126281	CYP3A46	0.04	0	0.02	0	0.04	0.02	-0.00771805	0.997111993668509	0.998220765508669
100126282	CYP27A1	4.02	8.18	8.54	4.5	12.02	13.3	-0.647456	0.0824330114224276	0.295915853130117
100126283	AQP7	0.04	0.29	0.14	0.13	0.31	0.46	-1.40541	0.0969963726842373	0.329422333917511
100126284	PTGIS	36.14	49.63	34.67	30.64	46.65	31.03	0.0170151887845945	0.940857493357881	0.993091305920164
100126285	FFAR2	0	0	0.04	0	0	0	0.914267358172728	0.822711263035691	0.933056382420248
100126286	KRT18	0.83	1.2	1.89	0.76	0.82	0.75	0.605244079551079	0.12922559496648	0.398352909915319
100126288	PEX6	4.27	4.42	4.41	4.62	4.89	4.74	-0.251009	0.0583421149301275	0.231628033464488
100126289	PTCRA	0.31	0.42	0.45	0.27	0.28	0.19	0.552387706649013	0.398801909978217	0.771492540253633
100126290	CNPY3	2.13	3.17	2.54	2.67	3.45	3.06	-0.364054	0.0808115733245491	0.291771910764856
100126291	MEA1	57.54	52.92	46.93	52.21	50.31	50.31	-0.0837664	0.567926091743416	0.902811604990313
100126292	CSTF1	10.05	10.82	10.1	7.96	9.51	9.58	0.0662388588108336	0.617914146112833	0.928989544835697
100126293	CASS4	0.46	0.53	0.98	0.04	0.02	0.01	4.42767725440666	3.89041180971481E-13	3.07714484484161E-11
100126294	RTF2	16.9	20.29	16.78	15.85	17.86	15.27	0.0065020835360644	0.966697959771098	0.996174676924391
100126835	APLP2	168.05	122.74	132.05	194.5	144.64	159.15	-0.369718	0.063030334072453	0.245060145555415
100126844	GATM	0.14	0.4	0.23	0.09	0.39	0.15	0.116714517117622	0.87059252126483	0.955429409003171
100126845	TRPV4	1.42	2.33	1.51	1.2	2.7	1.83	-0.230901	0.473895872164946	0.836121240588809
100126851	SERPINB9	9.76	11.9	11.59	8.55	11.67	10.9	-0.0348724	0.834640515257668	0.939087626645895
100126852	GSK3B	46.32	41.52	39.63	41.29	41.93	40.44	-0.034432	0.780546689691551	0.933056382420248
100126859	LMNA	169.95	190.52	190.13	143.4	166.81	157.45	0.102276439454179	0.342181058059649	0.714667179803892
100126861	AKT1	75.11	96.17	100.06	90.13	101.22	98.49	-0.210298	0.0671709343617171	0.255734117016438
100126864	IFNGR2	32.79	35.55	32.85	28.4	26.11	30.55	0.119554408887677	0.317383028458684	0.682863182759564
100127131	LOC100127131	134.94	210.82	81.47	111.03	207.37	76.17	-0.0221269	0.969245819094414	0.996174676924391
100127132	CDX2	0	0	0.06	0	0	0	2.39050731783645	0.549577501093072	0.888688992115928
100127133	FGFR4	0.67	0.94	0.99	0.55	0.59	0.75	0.3343126097838	0.237193735918692	0.583594586968182
100127134	IL1RL1	11.31	15.26	7.77	9.25	13.35	5.99	0.125870119143349	0.700390586924377	0.933056382420248
100127136	RDH10	33.46	12.85	21.9	25.52	4.16	12.83	0.540524023443504	0.497179595610596	0.849019103020381
100127138	F11R	39.49	39.24	39.35	29.09	26.91	25.43	0.401716238579099	0.0042319868495757	0.0302217395803794
100127139	SUMO1	131.3	144.22	143.61	118.29	133.56	144.71	-0.0441174	0.74281419088606	0.933056382420248
100127140	SUMO4
100127143	PDE7A	10.11	8.98	10.49	10.7	9.95	11.46	-0.27342	0.0426041890595407	0.183989027527164
100127144	PDE9A	0.51	0.75	0.87	0.66	0.6	1.14	-0.228762	0.500215582378081	0.850076136664415
100127145	MUC2	0.02	0.02	0.04	0	0	0	6.01779490024841	3.16564381004283E-5	4.806565328641E-4
100127147	SELL	0.53	0.48	0.63	0.51	0.28	0.63	0.0631172853681312	0.903454083206802	0.971875926443866
100127148	CBLN1	0.08	0	0	0.39	0.16	0	-2.76781	0.221998341232511	0.560898989285812
100127149	CBLN3	0.33	0.34	0.15	0.27	0.53	0.56	-0.848867	0.128945185503194	0.397723914576054
100127150	TKT	279.88	244.21	203.21	316.94	278.27	223.86	-0.306442	0.137614442691187	0.414033624019781
100127151	AQP11	0.62	0.9	0.58	0.53	1.01	0.71	-0.21425	0.699847360765683	0.933056382420248
100127152	AQP8	0	0.05	0	0	0	0	0.914267358172728	0.822711263035691	0.933056382420248
100127153	AQP9	0.83	0.67	0.96	0.49	0.65	0.59	0.331942225836117	0.177456266117042	0.490202716888606
100127154	LMO3	0	0.02	0.42	0.01	0	0	3.29944277225332	0.138176357395466	0.415275238082987
100127155	LMO4	77.8	72.53	71.78	87.6	61.98	64.64	-0.0941705	0.610741782462163	0.926328887135588
100127157	KDM1A	14.08	18.29	19.51	21.39	22.86	24.7	-0.551489	1.251906000666E-4	0.0015732498122697
100127158	RPS6KB1	8.45	7.22	7.77	5.62	5.68	6	0.32615924927833	0.0153304366939197	0.084888687988582
100127159	SLC16A1	25.41	25.17	25.38	23.29	20.33	20.03	0.151168597319869	0.258402069279616	0.613391806176739
100127160	CIDEB	0.03	0.03	0.06	0.11	0.03	0	-0.0628701	0.9716227705797	0.996174676924391
100127161	CIDEC	0.07	0.05	0.11	0.1	0	0	1.26196442401665	0.533049596629915	0.878325934231706
100127162	TNFSF13	1.98	2.03	2.2	1.64	2.08	2.66	-0.121543	0.596365310485834	0.918906009718778
100127163	TNFSF12	8.73	12.74	11.33	8.38	13.58	12.04	-0.182174	0.411259001075395	0.783167725700998
100127164	PTGER2	3.98	4.77	3.74	1.99	2.11	1.33	1.06079599953111	3.43870676647265E-6	6.77341146214465E-5
100127165	FTO	13.2	14.47	12.65	19.2	17.91	20.7	-0.741957	8.393192194348531E-9	2.98739084963963E-7
100127166	IRAK4	6.19	7.17	5.81	5.88	7.5	6.18	-0.160704	0.403541093811452	0.776880055444562
100127167	CERS4	2.34	3.71	2.61	2.56	3.52	2.95	-0.283736	0.325207747075725	0.692829457329048
100127169	SNCB	0.02	0.04	0.05	0	0	0	4.61635071877146	0.0106300822203065	0.063492242670483
100127170	HNRNPAB	75.25	86.55	91.05	55.5	64.61	69.8	0.289772215925267	0.0118621433785713	0.0693601162976254
100127171	CIDEA	6.1	6.49	5.84	5.6	6.89	5.54	-0.105733	0.609621059064198	0.925774452481554
100127351	CRAT	30.09	36.79	29.36	32.09	37.56	34.34	-0.244773	0.0949825827689679	0.324883135219208
100127352	FOXP2	0.4	0.19	0.35	0.55	0.2	0.24	-0.0305227	0.954468045875136	0.996174676924391
100127354	CLN3	7.2	7.96	7.39	6.77	6.7	7.5	-0.00384058	0.97914026646483	0.996174676924391
100127355	IKBKG	12.48	10.2	12.71	10.74	10.38	11.86	-0.0441922	0.704279239123579	0.933056382420248
100127356	LMO1	0	0	0.13	0	0.12	0.06	-0.0358531	0.988395240754944	0.996174676924391
100127357	NDP	0.33	0.77	1.29	0.15	0.31	0.28	1.27345100656202	0.0209551866110388	0.108296177978034
100127358	IFITM1	1.95	12.97	12.56	1.8	10.03	9.98	0.212236839700758	0.826500018379264	0.93526564348014
100127359	MTOR	12.09	12.9	12.49	19.07	19.54	19.53	-0.766538	1.40033930196619E-14	1.32707077502121E-12
100127440	TAS1R3	0.32	0.25	0.4	0.14	0.09	0.15	1.20454286577213	0.0088265251139324	0.0547477069376845
100127449	ABCC9	0	0.03	0.16	0	0.03	0.01	2.12584859438403	0.174704335417376	0.485404348472896
100127456	KIR2DL1
100127461	POU5F1	0.08	0	0.08	0	0.11	0.15	-0.50428	0.766870529153574	0.933056382420248
100127466	SMNDC1	19.93	20.18	18.25	8.81	8.27	9.18	1.02810390488758	4.40092426167138E-16	5.06437186653236E-14
100127468	CRH	0.03	0.06	0.11	0.03	0.06	0.02	0.269245897809588	0.821221270959634	0.933056382420248
100127469	BDKRB1	6.79	2.03	1.97	2.3	1.02	0.62	1.31593562171077	0.0318872434764371	0.148541854027354
100127478	AKT2	42.25	45.04	47.16	47.24	53.21	50.76	-0.259631	0.0135849242678181	0.0770634788432009
100127479	CALB2	0.06	0	0	0	0	0	1.86057311953704	0.644586787682211	0.928989544835697
100127483	BMPR2	48.23	47.33	42.71	55.11	54.58	53.8	-0.373685	0.0027213255639651	0.0211313484304851
100127484	MOS
100127486	CLDN7	0.09	0.14	0.13	0.08	0.08	0.09	0.529635245167586	0.660191413636849	0.929262513002873
100127488	S100A8	0.17	0.5	0.17	0.47	0.32	0.65	-0.907907	0.483792198689346	0.842642613405299
100127489	S100A9	0	0.07	0.15	0	0	0.07	1.41684684314272	0.606163829862028	0.924075336402853
100134828	FBP2	0.26	0.25	0.15	0.1	0.1	0.11	0.953398466333821	0.308868594756152	0.673001945057456
100134857	NCF1	1.57	0.74	1.31	0.67	0.26	0.31	1.40723683952362	0.0123066854801993	0.0712921352287851
100134950	PNISR	10.67	12.51	11.59	10.94	13.24	15.34	-0.267961	0.0841652208589422	0.299778614206681
100134954	MUC20	0.26	0.3	0.16	0.02	0	0.04	3.57378287224282	0.0014768295541952	0.0127735949855653
100134955	PRXL2B	4.15	4.77	4.31	4	5.59	4.65	-0.253402	0.341260655979472	0.713736793184812
100134956	UNC45B	72.14	57.92	57.73	83.99	67.57	57.63	-0.293225	0.152896002250331	0.444775224031258
100134957	ECI2	30.47	36.97	33.8	29.56	32.01	31.14	-0.00666476	0.956533806010478	0.996174676924391
100134958	CAPZB	187.56	189.6	185.97	193.39	183.19	204.24	-0.147045	0.144675134331825	0.428620389266082
100134959	G6PC	0	0	0.04	0	0	0	0.914267358172728	0.822711263035691	0.933056382420248
100134961	CHORDC1	17.86	14.8	10.79	9.32	6.71	7.52	0.753093128223221	0.0035378435576489	0.0261831216875321
100134962	PHYH	38.14	49.62	36.17	39.55	45.61	38.32	-0.170371	0.37256160073074	0.747609424376851
100134963	ATP5F1E	246.31	265.14	249.82	289.87	238.08	236.63	-0.136727	0.351439923299546	0.725410355798288
100134965	KCNG1	0.48	0.11	0.24	0.32	0.08	0.17	0.31356094808351	0.633432854398038	0.928989544835697
100134967	PPP2R5D	19.65	21.18	21.15	18.56	20.63	22.5	-0.120228	0.260370750387796	0.616239606192227
100134968	SYCP2	0.58	1.07	1.35	0.69	1.43	1.79	-0.584773	0.105859657214972	0.349248665812725
100134969	NFATC2	15.03	7.95	9.95	13.33	6.21	7.28	0.154399099523026	0.642336396186425	0.928989544835697
100134970	BICRAL	8.14	11.91	11.14	6.29	7.15	6.94	0.429832218302652	0.0066377910699073	0.0433687907470358
100134977	ITGB5	20.46	23.82	21.69	23.8	27.68	25.04	-0.347292	0.0058451988797636	0.0391256369362705
100134978	XIRP1	41.56	32.16	45.64	13.71	12.35	12.06	1.55042796298781	2.31706096425171E-19	4.02984296112186E-17
100134983	TUBB1	0.05	0.05	0.04	0.01	0.01	0.04	1.42119326244019	0.361599188232663	0.736724650679035
100134984	PRELID3B	10.97	17.52	17.6	7.73	8.63	11.78	0.583280035234275	0.0076977766664032	0.0489567720254732
100134985	NELFCD	23.79	25.51	24.35	25.85	24.7	25.66	-0.182363	0.104107899011328	0.345395633688805
100134987	GCNT7
100134988	FAM209B	0.19	0.05	0.19	0.04	0	0.14	1.13673334337196	0.453530194219583	0.822572687388839
100134989	FAM210B	7.11	7.3	6.41	7.69	8.79	9.07	-0.425802	0.0020835962522026	0.0169714958169031
100135029	SLA-5
100135031	SLA-2	109.01	132.11	125.56	104.72	117.91	108.16	0.0177841877805249	0.881723297301153	0.960767887516438
100135036	SLA-8	10.33	11.97	7.83	11.46	13.14	10.43	-0.339008	0.110228087615969	0.35879219076189
100135037	SLA-6	22.86	24.06	22.47	24.33	25.36	24.73	-0.232543	0.0537923132905268	0.21812666930554
100135040	SLA-DRA	0.03	0.06	0.43	0.06	0.15	1.42	-1.74194	0.149894176848443	0.439488577905253
100135049	SLA-DOB	11.26	12.03	13.88	11.66	12.18	12.12	0.0982092457273493	0.553344537430411	0.890955568691547
100135050	SLA-DMB	0.35	0.42	0.59	0.37	0.61	0.39	-0.165176	0.752772278497038	0.933056382420248
100135051	TUBA1A	837.51	751.42	851.31	819.03	929.11	840.87	-0.217495	0.0729173326842848	0.271802590433179
100135658	NCOA2	20.66	19.42	16.47	16.65	18.69	19.2	-0.245804	0.0981502789096075	0.332085778426339
100135659	NCOA3	9.12	10.8	9.3	11.01	13.14	14.44	-0.529222	1.32681573785E-4	0.001649627527847
100135660	NOD1	12.7	11.62	11.54	6.64	8.49	7.54	0.586376070212806	9.97219796973306E-5	0.0012945249357656
100135661	SCD5	2.91	2.77	2.38	2.1	2.4	1.4	0.307024076961577	0.25015816097229	0.601094380042531
100135662	CHUK	15.31	13.6	14.43	11.66	9.89	12	0.238522696150431	0.115282682014105	0.370283619774581
100135663	MAP3K7	29.7	24.19	24.25	27.63	20.13	23.84	-0.00449917	0.980361733789085	0.996174676924391
100135664	SPAG1	3.67	4.03	3.44	3.41	3.42	2.86	0.0898518592492731	0.610584127196676	0.926163534860765
100135665	RELA	48.49	49.1	48.47	34.49	36.67	41.52	0.245586482926404	0.0237872801328039	0.119169990976289
100135667	NLRC5	0.24	0.45	0.38	0.15	0.1	0.06	1.38207187734065	7.608899137171E-4	0.0073681873644044
100135668	CCNB2	4.1	9.49	13.41	5.69	13.03	17.73	-0.575948	0.173940986788101	0.483810413955819
100135669	NLRC3	0.25	0.17	0.38	0.19	0.14	0.22	0.310605639151126	0.430255190208438	0.801394144595369
100135670	AIMP1	34.75	40.63	35.38	32.63	37.32	34.84	-0.0571425	0.664176595835904	0.930674297326516
100135671	RPL5	372.43	445.5	401.56	340.73	374.06	403.74	-0.0051774	0.963418897458108	0.996174676924391
100135672	EFNB3	0.53	0.46	0.73	0.17	0.22	0.36	1.00723408865436	0.0363942359754611	0.163419035236741
100135673	EFNB2	18.09	20.48	21.85	10.11	13.8	11.41	0.642309534992675	1.795603702883E-4	0.0021528957832065
100135674	SGCB	23.67	26.61	22.19	21.83	23.38	20.98	0.0157313892130061	0.91692225815125	0.979787416114284
100135675	SPCS1	45.09	48.26	43.73	32.73	39.77	40.41	0.152854187750658	0.257221321390128	0.611157699895352
100135676	FFAR1	0	0.04	0.01	0	0	0	1.78529729786031	0.658560595638274	0.928989544835697
100135677	DEGS1	89.85	98.88	90.46	58.61	65.56	63.6	0.448536374474614	4.57111103417082E-5	6.625080907006E-4
100135678	PDE6C	0.04	0.01	0.08	0	0.01	0	3.03865170357663	0.110145491268254	0.358599605160739
100135681	CXCL9
100136900	KEAP1	15.11	18.75	19.05	16.59	18.45	18.46	-0.151927	0.241009280984958	0.589287809805062
100136901	ATP9A	6.84	6.02	6.25	9.17	7.29	7.66	-0.478812	0.0031586851755849	0.0238852157175532
100136902	SALL4	0.02	0.01	0.04	0.03	0.01	0.02	0.318239044765029	0.799405828389304	0.933056382420248
100136903	TSHZ2	14.02	9.91	11.77	11.96	13.34	12.64	-0.190082	0.272201156056991	0.6318881682773
100137083	PRRC2A	38.37	36.44	38.61	36.01	41	43.19	-0.213104	0.0448484224666038	0.191092735482008
100137084	LIMA1	24.06	21.71	22.61	25.51	24.09	24.58	-0.251481	0.0430921454434751	0.185651030545359
100137085	IL5RA	0.01	0	0.01	0	0	0	2.8095106113142	0.28840644876836	0.650034710021318
100141304	BLM	0.92	2.51	2.38	0.77	1.81	2	0.225884727184475	0.584178213960771	0.912331384149959
100141305	RAD54L	0.66	1.53	1.68	0.86	2.18	2.24	-0.574816	0.168438883538637	0.474189516992696
100141306	PYGL	85.28	105.38	92.69	100.08	115.34	115.9	-0.35719	0.0036679545659361	0.026995933941646
100141307	BRD2	105.78	100.67	84.59	77.71	65.35	71.61	0.302204088978294	0.0532696676254632	0.216592557110878
100141308	RAD52	2.54	2.72	2.59	2.78	2.36	2.19	0.0527709323221979	0.743505186672833	0.933056382420248
100141309	RAD51	5.18	8.63	9.32	4.15	6.35	7.15	0.317430712876981	0.221406923483562	0.560202692003151
100141310	PBK	2.86	4.7	6.03	3.11	5.95	7.03	-0.367448	0.261515384743542	0.617831001085605
100141311	H2AFZ	45.51	66.36	75.51	43.18	67.94	58.76	0.0088003463264038	0.968100459879757	0.996174676924391
100141312	BSG	356.56	340.81	344.64	353.7	370.03	342.73	-0.145835	0.195628807324695	0.520396088659852
100141313	NMB	0.68	0.68	0.76	0.61	0.36	0.62	1.0369549155658	0.0207768570409124	0.107519796115355
100141314	RARRES2	1.21	2.42	1.1	1.36	2.32	1.51	-0.305547	0.525257498888757	0.872619650780051
100141398	CUL7	4.31	5.15	4.72	5.77	6.33	6.57	-0.534267	1.694816985993E-5	2.772760445817E-4
100141400	ATG4D	7.19	7	8.98	6.52	6.82	5.48	0.151005280768528	0.417967001465318	0.78882606294182
100141401	S1PR5	8.83	6.77	7.17	6.6	6.64	5.95	0.114217463561902	0.533004549698448	0.878325934231706
100141402	CDC37	62.86	59.96	57.32	57.14	53.9	58.25	-0.0408636	0.73300321590128	0.933056382420248
100141403	ICAM3	1	0.83	1.15	0.9	0.77	0.87	0.103663074054243	0.76865370891388	0.933056382420248
100141404	MC3R	0.19	0.04	0.04	0.14	0.04	0.3	-0.919528	0.471475821899063	0.834694905050915
100141405	CTSZ	26.45	28.48	25.37	26.9	30.23	29.85	-0.245331	0.0457918729862488	0.19395174098645
100141406	RPL7L1	32.47	35.31	33.49	28.21	27.85	27.72	0.139929170041527	0.206318979620423	0.537293335274592
100141407	RRP36	5.25	7.54	8.1	4.28	6.08	5.56	0.258084142541538	0.206789272057594	0.538021216972626
100141408	CBLN4	0.18	0	0.01	0.14	0	0	0.38429609428978	0.908838211144903	0.97506353240845
100141410	ZNF217	23.9	27.4	28.13	12	10.52	15.34	0.947297245964144	3.68320278064919E-10	1.76160682993237E-8
100141411	ADNP	28.9	31.07	29.89	27.63	31.47	33.36	-0.148037	0.152738830413037	0.444465785620598
100141412	OLF42-1
100141414	OLF42-3	0.25	0.13	0.31	0.09	0.29	0.19	-0.00432017	0.994389923431238	0.997322265931527
100141415	ZFP57	0.21	0.14	0.32	0.49	0.41	0.66	-1.33049	0.0114658053061762	0.0674549875883249
100141417	GABBR1	7.27	10.38	8.63	6.87	11.68	10.45	-0.262522	0.233502736947876	0.577849472016601
100141418	RNF39	0.6	0.81	0.65	0.88	1.1	0.35	-0.329533	0.556889328682007	0.89362943600495
100141419	NCR1
100141421	MOG
100141422	BCAS4	23.53	28.3	22.06	25.9	29.09	19.2	-0.138674	0.506173357827876	0.855547569470529
100141423	PPP1R11	35.63	34.75	31.64	31.75	33.71	35.37	-0.0290899	0.851653376102604	0.94683143291689
100141471	CLK1	13.65	17.17	19.65	18.34	17.3	23.76	-0.35835	0.0370173476261106	0.16558541733673
100142626	NME1	31.9	40.23	41.72	35.18	39.66	35.02	-0.0857083	0.573125507660302	0.90593192819426
100142661	ASPA	0	0	0.05	0.04	0	0	-0.0475049	0.990552378479604	0.996174676924391
100142662	LIN28A	0.4	0	0.16	0.07	0.15	0	1.20938952994287	0.517478307689357	0.865385216257169
100142663	PON2	34.67	39.94	31.15	33.32	42.68	38.49	-0.242837	0.133254924158654	0.405858177212117
100142664	HEXA	95.21	79.77	74.95	91.05	76.2	82.48	-0.12999	0.433143782027212	0.804424897940358
100142665	NCF2	0.49	0.34	0.88	0.05	0	0.14	3.16797098598348	3.22762762368052E-5	4.881308377512E-4
100142666	BCKDHA	21.92	22.15	21.77	26.18	22.32	23.54	-0.212103	0.132914591889781	0.405180712426755
100142667	NAGA	15.57	22.49	23.38	18.08	21.84	24.57	-0.201593	0.280940117944684	0.64314306398284
100142668	LIPA	18.72	21.32	22.39	23.3	22.1	29.2	-0.385454	0.001015971494706	0.0093418105896523
100142669	BCKDHB	6.59	5.36	6.87	8.92	7.97	7.71	-0.222168	0.198689914277655	0.525664846261674
100142670	PLIN5	0	0.03	0.03	0	0	0	1.78529729786031	0.658560595638274	0.928989544835697
100142677	SLC22A3	0.39	0.01	0.01	0.55	0.03	0.01	-0.680148	0.738294952237141	0.933056382420248
100142688	CREB3L4	0.32	0.57	0.78	0.36	0.65	0.7	-0.167465	0.733716267321362	0.933056382420248
100142689	CREB3	47.63	45.58	40.04	40.65	38.79	38.13	0.0329437226055155	0.806784545725428	0.933056382420248
100144302	ATF4	316.35	406.38	345.06	105.7	109.06	103.6	1.60972136546462	6.59407957841828E-33	4.036895517907669E-30
100144303	ACE2	0.17	0.23	0.28	0.13	0.13	0.16	0.488280418823422	0.187602130445615	0.506438064462498
100144304	SERPING1	4.62	5.66	4.92	4.9	5.56	5.04	-0.157131	0.363507767760772	0.737573570738709
100144306	MYH4
100144410	TPPP	0.2	0.11	0.17	0.15	0.14	0.13	0.0740665987633388	0.886227907171781	0.96294819302266
100144417	RBM4	60.12	60.7	58.16	52.2	50.17	49.76	0.097645686098424	0.409986546886896	0.782297887704838
100144418	RBM4B	10.56	11.9	10.34	11.52	11.94	10.28	-0.180233	0.247786491707167	0.598543600943528
100144419	GNAI1	28.22	30.83	28.51	20.4	18.59	24.51	0.334531738943535	0.0119777893635578	0.0698341077829659
100144421	GNAI3	61.04	67.75	54.95	56.29	60.52	55.29	0.033100463208858	0.783798697502835	0.933056382420248
100144422	ATXN3	32.62	37.97	29.6	29.5	33.59	28.3	0.051994754508645	0.764142608004964	0.933056382420248
100144439	AZIN2	1.6	0.9	0.77	0.95	0.77	0.55	0.387229578027225	0.369787833246999	0.744048220317533
100144440	TOB1	88.24	68.45	65.74	25.65	20.34	20.18	1.61624988149197	4.50663227032066E-16	5.16659227694815E-14
100144442	F2	1.52	3.14	2.75	0.71	2.25	1.31	0.6625215451797	0.116027768047246	0.371740630094849
100144446	HMGCR	5.88	7.09	8.17	7.23	7.26	6.46	-0.125657	0.45627887760817	0.824675038001069
100144447	OAZ2	46.17	34.58	37.25	43.75	38.11	37.32	-0.146026	0.425301441562802	0.795847727487306
100144448	OAZ3	2.45	0.1	0.91	1.81	0.54	1.24	-0.170347	0.843388762048075	0.942745033826014
100144449	PMF1	8.16	11.5	14.87	9.46	13.97	14.76	-0.274643	0.296583410338048	0.657997734236941
100144450	PPP1R10	37.83	39.4	42.56	14.7	16.01	18.3	1.03938898845084	9.03666987747544E-25	2.82257617295432E-22
100144452	ABCF1	17.05	18.3	19.52	21.37	20.58	22.9	-0.372398	4.428149924323E-4	0.0046483749619249
100144453	MDC1	5.1	5.2	5.16	4.95	6.34	6.17	-0.30174	0.0222543514458477	0.113307667624318
100144454	NRM	1.42	3.01	2.83	0.63	2.36	2.11	0.455383738045052	0.345995935846724	0.71928246240736
100144456	DHX16	4.67	4.95	6.62	5.5	5.58	5.48	-0.161238	0.344383208951327	0.717259986800036
100144457	VARS2	4.03	3.86	4.04	5.24	5.73	5.64	-0.602006	5.73725150915873E-6	1.068881732777E-4
100144458	GTF2H4	5.81	4.7	5.12	5.58	5.43	6.21	-0.268433	0.0997701233442162	0.335895674831331
100144459	TRIM10	0.05	0.05	0.03	0	0	0.01	2.65033687689749	0.172624563292624	0.481856454713408
100144460	TRIM26	7.69	7.46	7.42	6.58	7.04	6.12	0.0584380282366428	0.717089444447603	0.933056382420248
100144461	TRIM15	0.02	0.03	0.02	0	0	0	2.79975926014749	0.29086271137638	0.652353872982077
100144462	DDR1	24.95	25.09	22.29	29.18	34.72	27.34	-0.466162	0.0020713205497239	0.0168984866809833
100144463	C7H6orf15	0	0	0.04	0	0	0	0.914267358172728	0.822711263035691	0.933056382420248
100144464	CFDP1	12.39	11.69	11.35	13.3	12.07	12.79	-0.240124	0.0605308753718728	0.237972013245958
100144465	MRPS18B	28.46	34.49	31.26	28.72	29.02	28.8	-0.0103606	0.940203411674647	0.99267475273734
100144467	ASCL2	0.12	0.12	0	0	0	0.04	2.43624063988292	0.29541782168011	0.657587669743987
100144468	CYP3A22	0.02	0	0.07	0	0	0	2.81981151204136	0.373609310722757	0.748034095559257
100144470	PHEROC
100144471	ADRA1A	0.01	0	0.03	0	0	0	3.40219085054823	0.141547825825884	0.422710141320029
100144472	UCHL5	19.03	22.87	21.95	17.89	17.85	19.72	0.071815629606445	0.601674787291723	0.922239082441472
100144474	CDC25C	1.76	2.79	4.32	2.15	3.21	3.88	-0.191691	0.578379874765231	0.908684477175417
100144475	NDN	16.32	17.26	19.41	15.24	16.36	17.95	-0.0336108	0.812157447890353	0.933056382420248
100144476	TLR5	0.1	0.01	0.04	0.01	0.03	0.01	1.64160198723897	0.166900537608969	0.471206922727406
100144477	CD163L1	0	0.03	0.02	0	0	0	2.36301	0.49996393148823	0.849869468780704
100144478	CHRM3	0.6	0.8	0.62	0.59	0.49	0.69	-0.0859569	0.743030089066661	0.933056382420248
100144479	PNMT	0.05	0.08	0	0	0	0	2.3819565605645	0.4946764772902	0.847881708406614
100144480	ATAT1	5.57	7.35	6.46	5.31	6.38	6.48	-0.1208	0.486977750029652	0.842797500500121
100144481	ITM2C	176.73	155.24	131.75	165.52	139.65	114.72	0.007937216468591	0.969488121338869	0.996174676924391
100144482	CDSN	0.03	0	0	0	0	0	1.86057311953704	0.644586787682211	0.928989544835697
100144483	NPG1
100144485	NNMT
100144486	FOS	7.83	5.94	11.79	11.45	3.67	1.3	0.462009445822066	0.60237774875352	0.922631117805617
100144487	DRD1	0.58	0.68	1.17	0.02	0	0.02	6.06874008615596	7.109531099100669E-11	3.879193350151E-9
100144488	UPK1B	0.58	0.45	0.71	0.96	0.43	0.73	-0.429386	0.493918989788483	0.847881708406614
100144489	GPR4	0.3	0.11	0.31	0.18	0.14	0.15	1.07466380971179	0.120929959376007	0.3811827882298
100144490	IGFBP4	91.99	65.36	78.12	115.7	72.26	95.8	-0.401944	0.0760066488128909	0.280005237713635
100144491	RAB34	24.49	29.38	33.6	24.28	30.92	31.07	-0.108726	0.491323599481676	0.846718577870403
100144492	CDK4	27.48	36.14	39.1	28.4	36.37	36.8	-0.11567	0.489904716482271	0.845415682237137
100144493	NTF3	0.53	0.28	0.29	0.03	0	0	4.12541230868887	0.0017862851477685	0.0149230863463957
100144495	RAB33A	0.06	0.04	0.06	0.12	0.06	0.07	-0.415393	0.52080237878871	0.868571472960794
100144496	RAB32	56.22	41.76	46.13	69.08	47.64	48.84	-0.335554	0.135864292881769	0.410677056261516
100144497	RAB28	25.32	23.65	22.49	27.95	23.17	30.25	-0.346063	0.0186893527345231	0.098958845736681
100144498	RAB3A	3.24	2.28	2.74	3.6	3.35	3.56	-0.370294	0.205176159296603	0.535828191798398
100144499	RAB5A	45.32	49.07	42.17	28.8	26.53	35.1	0.476837079341768	5.2631977563E-4	0.0054153439771549
100144500	RHOF	4.83	4.44	5.23	4.32	4.65	5.85	-0.384765	0.0222957563429842	0.113461862287406
100144501	EFNA1	6.26	7.76	5.87	8.28	8.78	9.37	-0.643344	5.391239268099E-4	0.0055303563671753
100144502	RAB1B	53.44	65.09	67.67	72.01	72.7	70.69	-0.344005	0.0119797092443108	0.0698341077829659
100144503	RHOB	32.36	43.31	71.43	37.96	52.56	40.71	0.0380560679224927	0.866197648210923	0.953109510769477
100144504	RHOG	47.3	47.55	45.79	36.92	36.52	36.68	0.225659137144121	0.0458384375476848	0.194122104777896
100144505	HPCA	0.1	0.08	0.1	0.02	0.08	0.05	0.963912673452901	0.439162063411935	0.810318586853488
100144506	HPCAL1	34.36	27.41	33.57	31.23	16.44	26.19	0.167671649505437	0.395173658947305	0.767383473981921
100144507	RAP2B	98.29	113.95	135.67	22.84	25	26.83	2.08961098506398	1.38608190211702E-39	1.63184488553085E-36
100144508	ID4	0.56	0.96	1.28	0.54	0.81	0.66	0.740846356814359	0.155448612394903	0.449541406989896
100144510	SLCO2A1	0.67	0.43	0.59	0.65	0.3	0.4	0.350491776606761	0.419647497561832	0.790584065753796
100144512	ZNF831	0	0	0	0.01	0	0	-1.91554	0.628497801003172	0.928989544835697
100144513	C17H20orf85
100144514	ANKRD60	0	0	0.05	0	0	0	0.914267358172728	0.822711263035691	0.933056382420248
100144516	ATF6B	24.7	22.65	22.64	22.09	22.55	23.66	-0.103389	0.440650893735425	0.811475830070817
100144518	HSPA1L	2.69	4.68	4.08	3.76	8.77	11.57	-1.19541	6.050622340552E-4	0.0060984375977713
100144519	GUSB	63.02	64.8	65.58	64.17	70.84	76.3	-0.257323	0.0096751563554326	0.0588897466772308
100144520	PRRT1	0.24	0.25	0.28	0.18	0.14	0.17	0.48080919962214	0.416850251758064	0.787495291385196
100144521	EGFL8	0.13	0.2	0.23	0.06	0.09	0.19	0.724603966601664	0.391568297191638	0.764895059159925
100144522	NOTCH4	0.05	0.07	0.16	0.09	0.08	0.05	0.214113186470688	0.725548273843411	0.933056382420248
100144523	PMEPA1	50.73	54.6	49.77	43.58	54.08	43.34	-0.00996716	0.943783330459531	0.994533453090273
100144524	ZBP1	1.34	1.48	1.21	1.25	1.12	0.88	0.166439782737146	0.617538010729639	0.928989544835697
100144525	TFAP2C	0	0	0.04	0	0	0.02	0.543770367605525	0.859343663157806	0.950032849222062
100144526	STX16	11.36	11.6	11.31	12.22	11.48	13.44	-0.269606	0.0215870917784377	0.110683564378221
100144527	STK19	4.98	5.49	5.6	4.92	4.3	4.44	0.0988154024103839	0.61141327062195	0.926411256991282
100144528	RNF5	14.87	11.89	15.04	13.25	12.45	13.49	-0.0382226	0.815907460428845	0.933056382420248
100144529	PHGDH	118.28	120.36	75.11	87.59	97.82	63.36	0.122168536945359	0.600548846907977	0.921628406891265
100144530	NPEPL1	12.61	12.49	14.75	12.99	13.47	13.38	-0.134142	0.291225601904609	0.652353872982077
100144531	PCK1
100144532	PFDN4	2.55	3.35	2.24	2.21	2.08	2.42	0.147786105188579	0.566541774291932	0.901880428446804
100144533	GPSM3	0.03	0.02	0.03	0.05	0	0.03	-0.0601012	0.975225811250597	0.996174676924391
100144534	LSM2	15.97	16.64	17.7	12.86	14.44	15.33	0.109538870740237	0.453377686427452	0.822549504758802
100144535	RAB22A	8.53	8.74	7.93	6.62	6.78	6.52	0.206751687116514	0.090969312638436	0.315746758120255
100144536	VAPB	35.4	34.64	33.95	28.61	28.87	30.65	0.071952892370693	0.499192871154016	0.849869468780704
100144537	PPT2	11.24	8.46	10.13	13.27	10.04	10.83	-0.353187	0.0742556722309752	0.275310819645125
100144538	PIGE-108A11.3
100144539	FCAR
100144540	DOK5	0.05	0.05	0	0	0	0.05	0.850887442855811	0.776399239780463	0.933056382420248
100144541	PBX2	13.87	15.08	15.47	13.1	14.45	17.96	-0.162609	0.231884883392074	0.575435450395736
100144585	HPCAL4	0.17	0.12	0.28	0.17	0.16	0.41	-0.127548	0.823792753882765	0.933672800458944
100144586	ABCB4	0.22	0.13	0.24	0.15	0.1	0.11	0.566117383432369	0.222569105806589	0.562069163331382
100144587	INPP5F	7.13	9.06	7.08	6.58	7.69	7.28	-0.0205149	0.892185621225895	0.965966393100051
100144588	SLC3A1	1.62	1.2	1.14	0.43	0.21	0.29	1.94744520793893	3.29223120064781E-7	8.35615232602235E-6
100144589	SLC3A2	52.51	64.79	53	45.61	50.2	41.59	0.174020484291524	0.259393410229698	0.614934346896768
100144591	CYBRD1	68.98	55.36	61.01	80.87	71.2	77.7	-0.413328	0.0055396760086857	0.0375319793328621
100144592	KLRF1
100144594	IL9
100144619	ITLN2	0	0.1	0	0	0	0	2.3474480657073	0.55705139720387	0.89362943600495
100144620	AQP10	1.23	1.13	1.59	0.22	0.27	0.14	2.95616970963095	4.90611411024741E-12	3.28613026071495E-10
100144621	AKIRIN1	35.49	28.74	32.13	26.38	27.22	27.73	0.115673469664532	0.440062433940007	0.811269037756179
100144623	S100A7
100144625	IRF4	0.03	0.01	0.14	0	0	0.06	2.37899235573212	0.123760416553483	0.387352387597353
100144630	FKBP7	7.03	6.79	6.16	5.62	6.25	6.35	-0.00464448	0.981763466851022	0.996174676924391
100144768	CBY1	10.58	15.17	13.92	12.9	14.7	15.07	-0.0904787	0.492490180637689	0.8474326235121
100144769	PRPF19	35.68	37.98	43.59	33.63	36.74	37.8	-0.0165656	0.888668511275246	0.964341432577116
100144875	AXL	56.61	57.34	60.02	58.16	71.45	67.51	-0.311471	0.0061480214059368	0.0407251536974089
100144883	BSCL2	29.6	26.29	22.31	26.43	25.28	21.77	-0.0625216	0.72972892280542	0.933056382420248
100144885	WDR62	2.18	3.33	3.44	3.61	4.52	5.41	-0.603766	0.0034920907283849	0.0258945971889201
100145886	RAI14	76.21	104.1	85.61	72.68	102.79	77.7	-0.0708416	0.695442958888746	0.933056382420248
100145887	ARHGEF2	62.41	59.5	59.28	39.44	44.75	42.55	0.368793622230109	3.349295032867E-4	0.003681737191271
100145888	SMAP2	127.77	87.42	109.96	125.79	89.31	112.67	-0.160863	0.435487869554598	0.806820220739997
100145890	SFRP4	56.41	42.6	58.04	53.33	47.03	72.52	-0.263289	0.178835817434178	0.492591052970413
100145892	DLK2	0.17	0.09	0.13	0.09	0.09	0.03	1.15616365687738	0.282879113849974	0.645511761747069
100145893	AQP6	0.02	0	0	0.01	0	0	-0.0475048	0.990482365196592	0.996174676924391
100145894	JTB	9.23	11.32	10.24	10.42	11.85	11.22	-0.257559	0.150194051485072	0.439904307334998
100145895	ISG15	16.82	14.13	7.33	12.74	8.84	3.71	0.453955992411722	0.323524192905056	0.690929847952657
100145896	KISS1	0	0	0.04	0	0	0	0.914267358172728	0.822711263035691	0.933056382420248
100145903	PRKAA1	15.08	17.88	13.86	14.53	14.2	14.18	0.0148101695677866	0.928146806891889	0.986033171101959
100147706	FITM1	0.25	0.05	0.2	0.09	0.09	0.1	0.704774672395343	0.568390750923689	0.903115172508156
100147710	MEST	8.12	16.72	9.76	17.33	19.87	17.97	-0.368172	0.215423138453772	0.551992488537583
100147712	HSD17B1	0.84	0.64	0.94	0.57	0.41	0.39	0.689359877872595	0.203765768847164	0.533995471758241
100147809	TFB1M	7.39	10.24	9.3	7.64	10.54	7.8	-0.144706	0.482633947928049	0.841695568485793
100147810	AQP2	0.05	0	0	0	0	0	0.914267358172728	0.822711263035691	0.933056382420248
100151740	FYCO1	11.11	14.87	12.17	15.42	21.07	18.61	-0.665512	6.64780861587312E-5	9.125086176317E-4
100151741	GNL1	15.68	17.12	17.45	14.36	15.43	15.58	0.0150136740506238	0.896766102406309	0.968049668788907
100151742	TRIM39	4.93	5.58	5.58	3.72	3.32	4.56	0.406704746246098	0.0116510637491287	0.0683354400993973
100151743	PPP1R18	11.81	8.86	11.18	9.51	10.45	10.04	0.0171033103234127	0.917993470808845	0.980410804127133
100151744	RAG2	0	0	0.03	0	0	0	0.914267358172728	0.822711263035691	0.933056382420248
100151745	MGAT2	23.58	25.68	23.91	17.17	21.23	19.08	0.217416809778385	0.111491988457479	0.361727636559754
100151746	FLOT1	12.05	14.76	14.49	11.24	12.73	11.98	0.0510344447437052	0.708867277948339	0.933056382420248
100151747	LRRC2	1.1	1.75	2.19	0.39	1.87	1.75	0.0069321566665582	0.987685309491696	0.996174676924391
100151752	PPP4R1L	2.18	2.63	2.76	2.22	2.23	2.39	0.0168398492551712	0.905272473060575	0.973067323184329
100151766	FRRS1	3.41	4.44	4.63	3.32	4.27	4.41	-0.208504	0.229810592417521	0.573215631836726
100151779	NHSL2	0.95	0.86	0.85	0.9	1.13	1.22	-0.441548	0.0223465519331898	0.113644783963273
100151780	KCNJ13	0.01	0.01	0.03	0.02	0.04	0.01	-0.722738	0.58927857436268	0.915368604661057
100151781	ZC4H2	7.22	5	5.24	5.49	5.67	5.64	-0.0396217	0.846498352733599	0.94442756149495
100151782	WBP1L	47.7	42.77	41.9	72.02	48.54	69.43	-0.604135	0.001851697671389	0.015377228898866
100151784	CLPX	14.81	14.21	14.59	16.57	16.36	17.37	-0.338784	0.0017355104316391	0.0145784781318537
100151786	POP5	4.4	5.4	5.86	4.31	4.82	4.95	0.0204927944845738	0.918567911530298	0.980724233412712
100151787	HECTD4	6.62	10.12	8.32	10.71	15.98	15.08	-0.868672	9.81189976337866E-6	1.71722270873E-4
100151788	LOC100151788	0.1	0.05	0.05	0	0.02	0.02	1.97147051093849	0.24075638206602	0.588904655189458
100151790	PMM1	6.25	8.09	6.93	4.31	5.37	5.4	0.363395825728291	0.052934208116257	0.215783208208633
100151793	SAMD8	9.85	12.71	11.86	4.73	4.48	5.2	1.05272508058924	1.1847408034303E-10	6.199130938974591E-9
100151794	RGL2	14.46	19.71	20.64	16.31	18.79	19.13	-0.119305	0.446919831228431	0.816388138324419
100151795	NDST2	7.13	7.23	7.23	7.96	8.3	8.66	-0.337857	0.0024791730882756	0.0195838679308688
100151798	UPRT	8.77	9.56	10.11	8.6	7.82	8.77	0.0410432040911168	0.761792900541037	0.933056382420248
100151799	AWAT2	0	0	0	0.01	0	0	-1.93749	0.631098894453201	0.928989544835697
100151804	AMDHD1	0.15	0.07	0.19	0.1	0.03	0.09	0.802291483302047	0.337733731638572	0.708375327220548
100151805	RAB35	25.61	27.4	27.06	16.55	17.29	17.06	0.520239992034608	6.82443648287335E-7	1.61309653081663E-5
100151808	APCDD1L	0.14	0.18	0.14	0.1	0.11	0.21	0.0254297659146855	0.954699377757558	0.996174676924391
100151809	TMCO1	24.89	21.11	18.02	22.4	17.05	22.02	-0.0689124	0.743050377603948	0.933056382420248
100151812	FLRT2	10.99	12	8.45	11.74	18.49	13.64	-0.601092	0.0038072305980049	0.0278278419762266
100151814	TAF11	5.82	7.66	7.2	6.97	8.55	7.34	-0.30154	0.0962886936886906	0.327792648421123
100151816	LOC100151816	32.73	31.39	27.06	26.79	27.29	27.88	0.0245439367848549	0.861566969463386	0.951165642907123
100151821	TTC14	2.44	2.86	2.51	2.37	2.73	3.01	-0.182039	0.190017271845745	0.510616161109495
100151822	RAB2A	85.35	95.64	79.98	76.91	84.1	79.88	-0.021112	0.861317506781237	0.951070574805349
100151824	MRS2	4.41	5.82	5.86	5.32	6.12	6.69	-0.308939	0.020273406979586	0.105503058083157
100151825	COG2	4.04	5.26	4.93	5.95	6.59	7.14	-0.599262	9.82716885260862E-5	0.001277865924292
100151826	VAV3	0.86	0.29	1.05	1.17	0.32	1.07	-0.357148	0.498450668731053	0.84986213835334
100151827	SIAH3
100151828	RB1	13.67	12.9	14.07	7.24	5.33	6.82	0.925986480129294	1.247387322414E-8	4.29499729348624E-7
100151829	PTCHD1	0.27	0.07	0.1	0.05	0.02	0.01	2.34291960248045	0.0042841770390502	0.0305204573034103
100151831	IMP3	8.86	6.1	9.58	7.23	6.33	6.46	0.15902731498327	0.490390102968909	0.846062509969469
100151834	TRIM14	1.25	1.71	1.47	1.15	2.14	1.36	-0.284094	0.294460486227994	0.656190702055831
100151836	SELENOS	38.01	38.83	40.43	29.03	24.62	30.59	0.345937004901775	0.0124659388417645	0.0720646625016832
100151838	SDCBP	132.29	114.96	111.68	109.45	90.72	97.25	0.136855129110583	0.377653020134644	0.7516726430703
100151839	RASSF8	15.92	20.85	17	14.19	18.1	19.45	-0.0733537	0.646835475972268	0.928989544835697
100151840	CEP250	0.34	0.69	0.5	0.88	1.01	1.11	-1.31042	6.29643532422231E-8	1.89140221074038E-6
100151841	CLVS1	0	0.01	0	0	0	0	0.914267358172728	0.822711263035691	0.933056382420248
100151843	SNTA1	6.94	7.58	8.36	7.3	8.54	7.71	-0.175862	0.228981102650179	0.571892261106558
100151845	PIGH	6.83	7.06	6.44	5.85	4.3	5.23	0.31039754465226	0.0869560548930384	0.306411294878859
100151849	ARV1	11.84	10.73	9.48	10.11	8.46	8.57	0.106806043373098	0.567781356313552	0.902811604990313
100151851	TMEM167B	12.46	13.17	13.44	9.23	10.39	10.39	0.249303677951899	0.0290188978890861	0.138661951980163
100151853	C15H2orf66	0.66	0.61	0.58	0.08	0.24	0.19	1.7333564807826	0.0041494574306469	0.0298087049875859
100151855	NAB1	15.15	13.08	13.92	8.13	6.45	8.85	0.792844290798799	1.06031673873782E-6	2.40239047910916E-5
100151860	TRUB1	0.4	0.46	0.38	0.94	0.92	1.46	-1.5441	4.129984818505851E-9	1.58419593100832E-7
100151861	TMOD4	0.06	0.03	0.11	0.03	0.03	0.07	0.544732298360442	0.713548892512064	0.933056382420248
100151862	CDC45	2.11	5.93	6.88	2.41	5.69	5.16	0.0208830427866719	0.959309286076339	0.996174676924391
100151864	SMC3	7.96	11.83	11.76	9.47	13.31	13.71	-0.341305	0.0826883356487729	0.296494182955483
100151867	GNAZ	7.32	6.43	7.01	7.59	6.89	7.34	-0.18859	0.201941180678481	0.530502878524571
100151868	SLC50A1	10.69	9.69	8.74	7.81	8.65	8.92	0.07095353353553	0.690434481358135	0.933056382420248
100151869	OXNAD1	5.88	6.64	5.6	5.14	4.84	6.46	-0.000678666	0.996824179321352	0.998175123293792
100151870	LOC100151870	0.1	0.05	0.09	0.11	0.05	0.1	-0.118706	0.882844063480898	0.961066883194379
100151872	TMEM63B	34.33	26.97	25.78	24.07	19.18	19.17	0.352957751928963	0.0699330203911488	0.263627580150593
100151873	OTUB2	2.28	1.93	1.88	2.21	1.74	1.6	-0.00494274	0.982842855940875	0.996174676924391
100151875	PYM1	4.79	5.07	6.15	4.8	5	5.55	-0.0815063	0.671392964583281	0.933056382420248
100151876	DNAJC14	13.74	13.43	14.58	13	13.62	13.38	-0.0716096	0.51655841161071	0.864581143656705
100151877	TACR2	0.02	0	0.19	0	0	0	4.39537245562586	0.0726036188874019	0.271023996846753
100151883	LDB3	2.61	1.78	3.5	1.81	2	2.97	0.0919052748402497	0.738758301041017	0.933056382420248
100151884	NEUROD4
100151886	DPYSL2	40.18	46.95	47.55	48.25	56.12	62.72	-0.445207	3.358460328301E-4	0.0036899666421142
100151888	ZBTB10	6.39	5.87	6.77	3.27	2.91	3.42	0.855531769382709	1.39408536541195E-10	7.196113496671151E-9
100151890	PMP2	0	0.02	0.11	0.04	0.14	0.05	-0.382223	0.819656347997924	0.933056382420248
100151892	SPACA9	3.06	2.53	2.03	2.33	2.16	2.63	0.0205996886917281	0.929118780114283	0.986380334817878
100151894	ZMAT1	0.65	0.64	0.59	0.89	0.77	1.17	-0.718877	0.0038336001742923	0.0279796140522386
100151896	RANBP1	37.76	49.55	53.87	33.17	42.76	51.14	0.025348921046953	0.89128616244481	0.965573152802535
100151897	SH2D3C	0.25	0.19	0.32	0.15	0.15	0.18	0.517997671561378	0.285908776096712	0.647887743286967
100151899	LOC100151899
100151900	HIC2	3.22	3.48	3.87	1.09	0.98	1.59	1.43218027367787	8.39229477609498E-14	7.1357817526740894E-12
100151901	LOC100151901	1.57	1.26	2.38	0	0	0	7.45612517372768	8.27597765907223E-9	2.9490998386985E-7
100151902	PBXIP1	24.14	21.08	22.29	28.26	25.16	26.52	-0.377052	0.0057717332159358	0.0387610253926715
100151910	POPDC3	0.58	0.61	0.45	0.38	0.1	0.46	0.684175602724662	0.267069560611544	0.624999942684967
100151911	GOLGA5	17.61	18.61	16.61	19.29	17.12	18.59	-0.19004	0.149102619165371	0.438048869627795
100151912	CNPY2	31.27	40.52	36.18	31.71	36.69	33.67	-0.0642367	0.639750304932915	0.928989544835697
100151914	MRPL2	16.05	17.01	17.95	16.31	16.55	16.55	-0.0873848	0.510188088494533	0.85901305769074
100151916	KIFBP	8.36	10.66	10.02	8.58	8.72	8.9	0.0143048806810874	0.916196839536639	0.979525174049684
100151920	NFYA	16.89	15.45	16.47	14.84	11.46	12.18	0.176195746881278	0.230717395612251	0.574074091992441
100151922	LOC100151922
100151928	TPD52	5.9	5.99	7.49	5.64	6.62	6.69	-0.100683	0.515729638155126	0.864113209476621
100151929	LOC100151929	0.09	0	0	0.04	0.09	0	-0.589286	0.818665163550819	0.933056382420248
100151931	VAV2	2.54	2.45	2.5	2.85	1.67	2.36	-0.0114662	0.95938273237828	0.996174676924391
100151938	GBP1	7.22	5.94	5.31	7.04	6.88	5.38	-0.198275	0.346370463470622	0.719489677445421
100151939	LYPD1	0	0.01	0	0	0.04	0	-0.923907	0.795353389356089	0.933056382420248
100151940	ESRRB	0.01	0	0.02	0	0	0	2.83371427418269	0.362847091298948	0.736929259369605
100151942	C7H6orf47	3.82	4.92	5.01	4.01	4.62	4.93	-0.111545	0.563466627391297	0.899720078038641
100151943	AIG1	35	37.13	35.29	32.89	36.69	33.99	-0.153156	0.200095634845387	0.527413342790806
100151944	LRRC20	1.55	2.09	2.73	1.63	2.22	2.27	-0.0767464	0.753137506085633	0.933056382420248
100151951	TUBA4A	1.54	2.86	3.74	1.43	2.14	1.51	0.537880713949121	0.13074089718398	0.401200888501418
100151952	LOC100151952
100151953	CWF19L1	7.14	8.86	9.93	4.83	5.23	6.44	0.563268628735397	2.180655613957E-4	0.0025428521273609
100151954	BAZ1A	13.59	14.72	16.21	11.38	11.29	12.96	0.186782693512201	0.093407781838115	0.321693542086487
100151956	TBX19	0.1	0.1	0.16	0.05	0.07	0.07	0.724449729045958	0.23628701155217	0.582393544054426
100151957	PARD6B	2.82	3.01	3.01	3.14	4.34	3.61	-0.456917	0.0567767518430593	0.227175180938752
100151958	TMEM39A	10.15	11	10.88	12.01	9.83	9.64	-0.113114	0.489668129630552	0.84534100998202
100151959	LOC100151959
100151962	PABPC1L	0.24	0.11	0.2	0.07	0.03	0.04	1.58793873190691	0.0685815335312729	0.259779821976521
100151964	BMP5	0.06	0.06	0.04	0.02	0	0.02	1.94852240208113	0.24117026968823	0.589446020054033
100151968	CHST3	9.1	8.6	9.15	3.34	3.69	3.8	1.17879447010512	1.00141870901018E-24	3.09630572553551E-22
100151969	PLSCR5
100151975	R3HCC1L	6.39	6.13	6.78	4.74	4.29	5.71	0.22873865478978	0.111273619316755	0.361311709694058
100151976	ALDH1L2	13.67	14.75	10.51	15.48	15.59	12.95	-0.31135	0.0974186832596555	0.330413949537735
100151977	ALDH18A1	45.01	44.47	49.05	50.68	47.03	51.25	-0.241812	0.0238553339143448	0.119366007008582
100151978	MED13L	17.18	16.49	17.62	19.82	21.31	18.94	-0.357512	0.0034556194442629	0.0256801435272858
100151982	CHDH	2.53	2.75	3.8	0.68	1.44	1.08	1.33374388212379	2.29552306479985E-6	4.76056646433085E-5
100151983	SHISA5	66.54	65.84	60.21	58.81	70.43	66.02	-0.147946	0.244998559409437	0.594530355440214
100151985	CLCN4	1.17	1.15	0.95	1.16	1.07	0.73	0.0084879455944834	0.974494665598486	0.996174676924391
100151986	UNC45A	28.74	34.09	33.95	31.07	31.22	29.51	-0.0579023	0.63671146771865	0.928989544835697
100151987	ARHGEF39	0.83	1.77	3.19	0.89	3.55	2.48	-0.531607	0.321615765310592	0.688336240533441
100151989	CHRNA3	0.28	0.2	0.09	0.18	0.17	0.1	0.179845940853011	0.747420299735319	0.933056382420248
100151990	ULK1	51.03	44.4	39.3	28.07	21.81	28.31	0.656128374609861	1.836926116387E-4	0.0021912824794474
100151991	PCDH15	0.64	0.33	0.39	1.17	0.67	0.78	-1.08697	0.0027807598686257	0.0215273291802315
100151994	LGR5	0.01	0.01	0	0	0.01	0	0.85088898018885	0.776542458802854	0.933056382420248
100151996	TRAM1	50.54	59	51.38	41.8	52.05	52.14	0.0112380252319263	0.932084911904298	0.988193376052596
100151997	PHF6	9.73	7.91	7.7	7.73	8.01	8.48	-0.0872462	0.554761575620205	0.892434929037969
100151998	MOXD1	2.65	4.2	3.07	2.45	4.1	3.09	-0.0918419	0.714538293467562	0.933056382420248
100152001	COL3A1	999.06	803.28	872.58	1616.99	1202.84	1392.63	-0.788929	6.3531756021136E-6	1.169819955371E-4
100152002	TLNRD1	23.38	18.85	23.36	12.19	13.1	11.19	0.712327407032239	1.10524634398205E-5	1.912469790236E-4
100152003	LOC100152003	0.06	0.05	0.06	0.07	0.06	0.09	-0.390543	0.533242449662219	0.878453871382624
100152005	TMCO5A
100152008	RPAP1	5.02	4.94	4.79	5.54	5.74	5.56	-0.34262	0.0080453156341641	0.0506826737110031
100152010	TRIM55
100152011	AADAT	0.13	0.12	0.06	0	0.03	0	2.17158100415048	0.307886798475931	0.671638802638344
100152012	CST7
100152013	LOC100152013	0.01	0.01	0.04	0.01	0	0.03	0.691572796725569	0.632217973208366	0.928989544835697
100152015	HMX3	0.02	0	0	0	0	0	0.914267358172728	0.822711263035691	0.933056382420248
100152017	MBOAT1	17.72	14.89	15.72	24.2	21.9	21.1	-0.649842	4.08264876873003E-5	6.005280096627E-4
100152018	NAA30	7.79	8.96	9.25	5.24	6.96	6.45	0.348131399377594	0.0255155643629372	0.125507219210912
100152019	PELI2	16.98	18.16	15.75	16.41	21.18	16.61	-0.177741	0.26957003065318	0.628305690877473
100152022	MTERF2	0.34	0.61	0.61	0.45	0.68	0.93	-0.5549	0.171485637733347	0.480112996210054
100152025	DOK2	0.32	0.47	0.56	0.43	0.43	0.57	-0.221521	0.616016321299826	0.928989544835697
100152026	TEX33
100152027	LOC100152027
100152028	NDFIP2	6.41	7.11	5.61	5.5	5.26	6.08	0.0547329760176639	0.716375337512732	0.933056382420248
100152036	LOC100152036	0.11	1.21	0.67	0.6	1.73	2.02	-1.2862	0.082234786857593	0.295310814381299
100152038	OSM	1.14	0.5	1.11	0.06	0.02	0	4.95934999165742	3.21891053550177E-8	1.01998811068022E-6
100152039	C1H15orf61	1.54	1.68	1.15	1.29	2.22	1.94	-0.443181	0.304719136277605	0.668395038441955
100152040	LOC100152040
100152041	CRYBA4	0	0	0.06	0	0	0	0.914267358172728	0.822711263035691	0.933056382420248
100152043	TRAPPC9	9.75	10.2	12.24	11.91	13	12.46	-0.323714	0.0128460246258684	0.0737189377198787
100152047	COQ3	8.9	13.71	10.05	8.34	12.6	10.16	0.033342311305124	0.877372941111101	0.958472070502917
100152049	PLPP5	3.84	6.92	6.4	2.71	6.91	5.61	0.0432110534372184	0.896671560986905	0.968049668788907
100152050	ENPP6	18.11	15.3	14.14	20.85	17.49	15.57	-0.31617	0.112108123132525	0.36309698963989
100152052	ONECUT1	0.02	0	0	0.06	0	0.02	-0.862608	0.594606821228388	0.917986321571643
100152054	RFX7	12.17	14.63	11.9	13.81	13.6	16.19	-0.361691	0.0083909223310658	0.0525247714834201
100152055	NCF4	0.46	0.54	0.51	0.61	0.83	1.19	-0.87721	0.0013386190834412	0.0117778471239253
100152056	RABEPK	14.06	19.49	15.65	13.65	18.2	14.82	-0.0577606	0.758880172854959	0.933056382420248
100152057	CPNE3	12.86	14.51	13.52	14.14	16.13	14.65	-0.265693	0.0257226892766125	0.126201557742765
100152061	ZNF711	0.93	0.97	1.03	0.96	1.28	1.06	-0.332795	0.122727664194298	0.385172953571906
100152067	ADCY4	0.33	0.14	0.24	0.14	0.06	0.08	1.22719284846736	0.0377947775400416	0.168153799491377
100152068	SPTA1	0.01	0	0.01	0	0	0.01	1.18442752395292	0.467661906464419	0.83164648561412
100152069	SMAD6	2.43	2.54	4.74	0.95	2.14	1.38	0.981265125564067	0.0030028597203829	0.0228935332605035
100152071	KCNJ15	0.15	0.14	0.11	0.05	0.02	0.09	1.28718207804418	0.0421152740917715	0.182366464839316
100152072	UHMK1	13	12.87	10.86	11.22	10.49	9.78	0.0881358446461206	0.567877407938093	0.902811604990313
100152073	HSPA13	10.08	12.15	10.5	7.91	7.26	7.45	0.39788510632702	0.0044214270964496	0.0312996955185761
100152075	FHL5	0.11	0.02	0.05	0	0	0	4.40673433766843	0.0180372816349615	0.0962386597256703
100152076	PTPN21	20.86	20.64	20.54	24.13	27.95	28.05	-0.49925	3.11587473138177E-6	6.22158679240678E-5
100152077	KRT8	81.58	111.13	101.68	79.27	121.56	88.77	-0.11082	0.56850118590856	0.903146216559114
100152080	ZNF407	10.64	9.84	10.09	7.55	7.48	7.09	0.245147576751549	0.050031890628252	0.207348520461792
100152082	ISLR	19.01	18.08	11.13	11.86	10.17	9.42	0.480490630682484	0.0480613146948551	0.201335273410362
100152085	TEAD4	6.74	9.46	10.53	5.87	7.68	7.26	0.227066927912464	0.269187302905127	0.627843899872442
100152086	COMMD4	10.89	12.37	12.02	12.04	11.16	10.92	-0.0865455	0.602220110921026	0.922620500264895
100152087	ANAPC5	6.9	7.32	7.74	7.16	8.5	8.58	-0.277766	0.0362295949972243	0.162894815344453
100152090	LOC100152090
100152093	PENK	0.56	0.16	0.57	0.95	0.13	0.63	-0.545372	0.475295351414421	0.836906966566694
100152094	POLR1H	2.36	1.92	2.88	3.59	3.43	3.06	-0.63178	0.0489459468150304	0.204119268665951
100152095	HRG
100152098	BBOF1	0.1	0.13	0.24	0.07	0.07	0.18	0.448522135245568	0.582593394091835	0.91089417477407
100152099	GPRC6A	0	0	0.01	0	0	0	0.914267358172728	0.822711263035691	0.933056382420248
100152100	IFN-ALPHA-13
100152101	SLC8A3	0.13	0.14	0.19	0.11	0.07	0.12	0.439016709253761	0.394649800940201	0.766852688807183
100152102	DCC	0.07	0.09	0.1	0.06	0.11	0.26	-0.479559	0.417221130839848	0.788037802585287
100152107	DNAJC13	11.39	11.88	11.95	14.85	15.95	17.61	-0.589705	2.9774165401630304E-9	1.16994506154545E-7
100152111	LOC100152111	0.02	0.03	0.05	0	0.02	0.03	0.954663418902387	0.570474467107824	0.904637799211028
100152112	ABCA1	13.66	19.65	16.29	8.15	11.54	10.63	0.578240761181368	0.001297054091692	0.0114714896696596
100152115	HVCN1	4.74	4.96	5.46	4.46	4.25	8.05	-0.260368	0.279850112896207	0.641593174812826
100152116	FGF6	0.2	0.12	0.23	0.01	0	0.01	4.74549662705756	2.03394284223832E-6	4.27071760548864E-5
100152117	CPEB3	1.83	2.82	2.54	1.7	1.77	1.44	0.371711511198424	0.0783322753340708	0.285935282168858
100152118	OPRK1
100152120	SPSB2	3.7	2.76	5.58	5.09	4.87	4.04	-0.359646	0.224894178605841	0.565322773012779
100152121	GTF2H3	5.65	6.04	6.6	6.44	5.25	5.7	-0.0573066	0.714910422032181	0.933056382420248
100152125	MASP1
100152126	ZSCAN12	3.74	4.03	2.9	3.05	2.55	2.22	0.240618020355154	0.288101591711497	0.650034710021318
100152128	FUOM	6	7.29	8.7	5.98	6.85	6.1	0.0915260732683178	0.602782422755521	0.92300841204725
100152129	IFN-DELTA-10
100152132	IFN-OMEGA-3	3.31	3.16	3.02	3.65	4.14	4.68	-0.533674	0.0095050241043984	0.0580620211206621
100152135	LOC100152135
100152137	CTIF	11.96	12.1	12.25	13.86	16.47	15.14	-0.441162	1.099620804072E-4	0.0014065772174114
100152140	SLC44A1	12.77	14.24	14.31	14.96	15.75	14.76	-0.307821	0.0083628106072927	0.0523809356843118
100152141	CCN2	464.06	660.13	588.73	558.07	494.97	458.87	0.0391412250844402	0.819209219445733	0.933056382420248
100152146	LOC100152146
100152147	LOC100152147
100152150	LOC100152150
100152154	MOBP	1.27	1.23	1.68	0.19	0.18	0.27	2.79202197835036	2.2041743335558403E-25	7.41426113737848E-23
100152155	SMPD2	5.13	6.17	5.52	5.51	5.72	5.26	-0.106541	0.522205163772735	0.870189957472958
100152157	POLR3GL	3.81	5.35	3.98	3.86	4.87	4.56	-0.142999	0.458057482233775	0.826133604240858
100152159	FAM83A	0.01	0.06	0.15	0	0.04	0.05	1.23204243884242	0.345159209164679	0.718143243102966
100152163	DLL4	0.14	0.2	0.25	0.03	0.02	0	3.40295924007114	1.76543998402E-4	0.0021200517030543
100152165	LATS1	6.28	7.28	6.38	5.44	6.25	6.57	-0.00237589	0.985025596280868	0.996174676924391
100152168	FRMD5	1.25	1.28	1	0.79	0.63	0.96	0.257179834237973	0.317080595441888	0.682567264849365
100152176	LOC100152176
100152180	L2HGDH	1.46	1.45	1.28	1.52	1.38	1.42	-0.177493	0.389561177050137	0.762287772774065
100152184	PLEKHO1	47.01	35.41	34.58	31.58	26.82	26.51	0.329126973545268	0.0892458960262859	0.311497614825469
100152185	WASHC5	29.24	30.67	28.02	30.24	30.4	33.67	-0.231791	0.0312385272492777	0.146368377046833
100152189	SSB	7.92	10.81	9.5	5.54	8.3	8.59	0.204419480061553	0.297459022175112	0.659225359743715
100152191	CPSF6	32.13	32.19	33.29	27.89	31.56	33.96	-0.0135757	0.907688837146284	0.97441100179027
100152192	ZFAND4	1.08	1.15	1.54	0.47	0.24	0.49	1.58926528402069	8.57118252607597E-6	1.520068928871E-4
100152195	C14H8orf74
100152196	UBE2W	13.29	13.62	12.61	10.58	11.43	11.39	0.112299665671935	0.422967722229464	0.79332365057867
100152197	LOC100152197
100152199	CMSS1	8.51	7.74	10.4	8.07	7.4	12.53	-0.267411	0.193098657913254	0.515941619980938
100152200	BNIP5	0.03	0.05	0.04	0	0	0.01	3.92602376267298	0.0143065381627008	0.080406273281603
100152201	PRR5	3.66	4.18	4.18	3.25	3.2	3.16	0.202142675089866	0.243624924013673	0.593010865077902
100152203	AGA	4.88	5.11	3.86	5.41	5.74	4.81	-0.336992	0.0829734429152363	0.297150924319487
100152205	DST	36.44	46.85	44.06	74.27	86.15	85.87	-1.16201	1.0370313856561E-21	2.26739505106665E-19
100152206	LOC100152206	0.07	0.07	0.14	0.04	0.03	0.09	0.688073374644147	0.383514284808411	0.757134618380229
100152208	CLN5	20.27	23.7	21.25	20.98	24.41	26.43	-0.268095	0.0334943475681303	0.153989483187214
100152209	LOC100152209	0.39	3.29	0.33	0.4	3.26	0.17	-0.0814538	0.955252144100547	0.996174676924391
100152210	TAF5	0.47	0.54	1.02	1.05	1.3	1.62	-1.09824	8.963351774759E-4	0.0084136215217843
100152211	TMTC3	9.74	12.17	8.53	9.24	11.92	10.08	-0.181812	0.316655186323373	0.682304325873466
100152212	HECTD1	19.32	20.32	20.8	22.17	22.43	23.65	-0.310395	6.623562617782E-4	0.0065741651015018
100152215	CDKN1A	492.43	275.89	296.92	227.86	121.36	129.23	1.01788435161424	0.001086965147945	0.0098759285184323
100152218	LOC100152218
100152220	CUTA	52.72	45.27	44.13	44.98	50.2	45.29	-0.111182	0.465367298641955	0.830293501891917
100152222	SYNPO2L	5.47	2.9	3.27	3.2	2.23	1.52	0.597285637652479	0.0798321527221591	0.289328195528008
100152223	FGF16
100152224	NDUFAF6	0.85	0.93	0.82	0.82	0.66	0.68	0.125308012597233	0.579339578548312	0.909212211851052
100152228	PEX7	6.03	6.42	6.27	5.71	7.6	6.19	-0.192277	0.288229904791609	0.650034710021318
100152229	MRPL43	20.06	17.73	17.11	16.3	16.85	16.64	0.0110493143886207	0.939694599845035	0.992454123609801
100152230	MVK	5.97	5.75	6.14	7.07	7.14	7.08	-0.394797	0.0052433772464663	0.0359461987714078
100152232	COX6A1	213.51	186.69	156.66	184.04	157.27	170.86	-0.00769662	0.964832903532251	0.996174676924391
100152236	CPNE9	1.59	1.24	2.05	0.2	0.1	0.23	2.96613132529745	7.18831564253929E-16	8.059866000664021E-14
100152238	IFNGR1	12.45	14.57	13.21	7.01	8.21	9.14	0.601887665243119	4.94249203454746E-6	9.35019452136901E-5
100152239	NHS	3.17	1.99	2.79	3.49	1.98	3.07	-0.263652	0.397109352237619	0.769628800303502
100152242	SLC15A5	0	0	0.01	0.02	0.01	0	-0.948697	0.750528105398628	0.933056382420248
100152243	MINPP1	9.03	10	9.28	9.83	10.14	10.96	-0.259179	0.0193060615470082	0.101486955856761
100152247	TP53INP2	26.7	27.13	27.15	19.44	19.44	23.71	0.24668182050807	0.0294830119971278	0.140309750687094
100152248	TTPA	1.82	2.43	2.37	2.13	2.3	2.68	-0.310296	0.149975530729949	0.439516610401507
100152251	FAM71D	0.19	0.22	0.07	0.09	0.14	0.1	0.393661381632942	0.568274867283455	0.903088564116624
100152252	DHX32	7.03	7.31	7.09	7.81	7.43	7.68	-0.240574	0.0557785702145523	0.224330841448883
100152253	STX11	20.01	15.08	28.07	6.52	3.13	7.21	1.77312786816373	1.91165068874989E-8	6.36731529734866E-7
100152254	PLXND1	13.81	14.82	16.16	15.5	15.54	18.57	-0.278555	0.0146119908457078	0.0817235592521683
100152256	CRELD1	17.37	14.69	15.92	17.01	16.91	17.35	-0.226836	0.100318643647691	0.337006126126574
100152257	NTNG1	0.93	0.56	0.34	0.34	0.35	0.28	0.589704125283126	0.108127389899631	0.353826630003509
100152258	SETD5	21.33	23.72	22.29	20.99	18.37	21.47	0.0133118250220649	0.9114396141174	0.976758974482149
100152260	PRDX4	45.49	59.28	52.32	48.05	61.01	51.86	-0.167739	0.278749687689324	0.640315348168707
100152263	ANP32B	23.46	28.4	24.73	20.71	21.16	25.13	0.0637545715450719	0.635999235211631	0.928989544835697
100152264	LOC100152264
100152265	CERS3	0.03	0.01	0.03	0.07	0.05	0.03	-0.0538778	0.95954402848805	0.996174676924391
100152267	ACTC1	0.35	0.41	1	0.07	0.07	0.07	2.9087794120796	1.579914883297E-4	0.0019259734997106
100152268	C17H20orf173	0.07	0.07	0.25	0.01	0	0	5.05626869984116	6.561955844945E-4	0.0065214762472005
100152269	FBRSL1	9.8	8.86	9.95	5.76	5.38	6.42	0.631050492377673	1.45399945806144E-6	3.14981765118618E-5
100152272	OXT
100152277	LOC100152277
100152279	GPR84	0.1	0.16	0.27	0	0	0.07	2.82575978931651	0.0383677862174671	0.169937481712729
100152284	LOC100152284	0	0	0.08	0	0	0	0.914267358172728	0.822711263035691	0.933056382420248
100152287	TEP1	10.03	7.79	8.6	14.87	10.3	12.01	-0.627706	0.0014701762963676	0.0127232390251097
100152288	BARHL1
100152289	RTN4R	0.21	0.33	0.29	0.13	0.13	0.23	0.543681706620106	0.26678780853889	0.624665250999533
100152294	GABPB2	3.88	5.38	4.99	2.93	3.64	3.98	0.400398991782984	0.0069488961489451	0.045036144636716
100152297	TECTB
100152299	LOC100152299	0.2	0	0.14	0.31	0.06	0	-0.307018	0.866337354557915	0.953185953884396
100152301	PMVK	4.26	5.21	4.01	4.17	4.19	4.1	-0.0205926	0.925972497530108	0.984942275653673
100152302	TMEM79	0	0	0	0	0	0.02	-1.00929	0.804640963393398	0.933056382420248
100152303	ACAT2	13.03	14.74	15.24	11.8	12.49	14.98	0.0015297596854927	0.99117427593602	0.99644786476621
100152304	SEC63	32.54	29.13	27.54	31.03	27.83	29.49	-0.115384	0.418435712412432	0.78932132599646
100152306	LOC100152306	140.2	107.75	81.31	106.74	101.27	77.64	0.0774458484554356	0.749474029580371	0.933056382420248
100152307	ACVR1	32.65	30.9	34.68	25.39	24.62	29.41	0.217506967343742	0.0630072983352997	0.245001702495366
100152311	LOC100152311
100152312	GALK2	3.47	3.89	3.38	4.28	4.67	5.15	-0.52994	1.08071956669E-4	0.0013870367268927
100152316	PAK5	0.14	0.05	0.05	0.17	0.12	0.05	-0.582228	0.4145043333874	0.786032279870033
100152319	CCDC186	4.65	4.83	4.55	3.81	4.1	4.6	-0.0142661	0.909002967581778	0.975137759784055
100152320	DOLK	7.06	7.43	9.14	7.16	7.51	8.37	-0.0957369	0.529170158424376	0.875348280863832
100152321	GPCPD1	9.98	10.08	11.1	5.21	3.38	4.55	1.10699218438059	4.33598180285964E-9	1.64466422534738E-7
100152322	C1H9orf16	41.27	37.12	34.81	35.37	36.46	32.59	-0.0142663	0.927176629566485	0.985686681868166
100152323	GSC2	0.24	0.16	0.2	0.13	0.1	0.14	0.566046774072718	0.274328463937649	0.63520633587318
100152324	TMEM191C	0.13	0.13	0.29	0.03	0.03	0.03	2.79502514436855	0.0020310932701165	0.0166280772836562
100152325	CHCHD10	38.71	34.08	32.72	33.34	34.17	34.71	-0.0825818	0.574120060750504	0.906274955179752
100152326	SNRNP48	6.03	7.46	6.05	6.24	7.9	7.63	-0.28544	0.0876068693163049	0.307870159493303
100152327	LOC100152327	2.45	1.91	2.5	2.65	1.93	2.16	-0.117511	0.603167553376359	0.923084183489069
100152330	INTS3	10.5	10.17	9.63	10.44	11.16	10.41	-0.200081	0.113014003131584	0.365219450576201
100152332	DAP3	15.39	18.14	17.35	16.35	14.18	16.86	0.0180239624015497	0.888274385160306	0.964221388338486
100152333	ANKRD28	5.48	7.49	9.85	4.69	6.93	6.46	0.176900960249268	0.433283316515606	0.804474408627729
100152334	RRNAD1	2.05	1.49	2.29	1.77	1.76	2.03	-0.0385019	0.877435621026878	0.958472070502917
100152338	MARCHF7	26.11	29.72	27.06	24.42	26.67	26.99	-0.0185565	0.865543014071159	0.952788919577071
100152339	ITPK1	6.56	7.82	8.06	8.46	9.04	8.59	-0.325606	0.0134437067995201	0.076489194262697
100152341	LRRC18	0.2	0.2	0.24	0.02	0.04	0.04	2.49082111206134	3.647166398802E-4	0.0039574535082362
100152344	HK1	226.15	182.54	243.49	273.48	211.7	261.75	-0.329825	0.0516871527631739	0.212083612075168
100152345	CEP152	0.6	1	1.27	0.81	1.25	1.53	-0.441091	0.156907161754522	0.452210547152426
100152347	NKX2-3	0.02	0	0.02	0	0	0	1.83328837527285	0.64610518479492	0.928989544835697
100152349	AMIGO2	20.72	34.03	24.99	17.31	37.3	20.41	-0.0471906	0.871825738513344	0.956119595110682
100152350	BLNK	1.21	0.7	0.84	0.95	0.58	0.94	0.0332487014182691	0.931091575330246	0.987653601366737
100152351	SULF2	24.45	10.79	15.28	27.55	12.49	19.03	-0.355385	0.305041047514357	0.668957333745126
100152352	SRSF12	1.04	0.96	1.15	0.68	0.96	0.77	0.188533795777666	0.654680054695386	0.928989544835697
100152355	OOEP
100152356	SERINC3	45.4	35.46	33.73	40.79	36.18	35.04	-0.0988386	0.583401031910819	0.911768895475859
100152357	RPS6KL1	0.59	1.18	1.16	0.29	1	1.25	0.115195167901453	0.809828479136922	0.933056382420248
100152358	ATP6V1G2	0.67	0.59	0.48	0.26	0.62	0.57	-0.203199	0.714717640866992	0.933056382420248
100152360	CCDC68	0.02	0.02	0.05	0.08	0.1	0.05	-1.53425	0.192184061945223	0.51441323188113
100152361	SMC4	1.56	3.54	3.64	2.11	4.77	4.97	-0.56857	0.105718434515318	0.349057270093419
100152362	VPS13B	7.2	8.03	7.47	15.18	17.14	16.99	-1.22321	4.45220878738343E-27	1.74720655104881E-24
100152364	AKNA	0.64	1.17	1.08	0.71	1.37	1.24	-0.196	0.517450004333259	0.865385162685957
100152368	EGLN3	76.96	67.05	65.5	53.97	47.96	42.06	0.405107918026522	0.0171215418900046	0.0923832887807228
100152369	PALM2AKAP2	17.3	16.03	20.21	25.37	20.66	28.88	-0.617067	1.806553689366E-4	0.0021622462524125
100152371	ZDHHC16	15.81	16.49	14.23	13.82	17.7	15.51	-0.147339	0.342921685694722	0.715519147925321
100152372	RCSD1	0.11	0.25	0.32	0.09	0.19	0.23	0.287508888104322	0.599068178410021	0.920345341609693
100152373	CREG1	61.96	86.26	62.67	61.53	79.91	64.92	-0.104847	0.567489308487857	0.902496659998429
100152375	SLC35C2	19.39	22.59	22.29	13.7	16.46	15.7	0.340051716865247	0.009762877264165	0.0592939827492244
100152380	YLPM1	10.11	9	9.25	12.31	12.23	13.16	-0.542202	1.21785213616922E-5	2.083759300622E-4
100152381	TCF19	0.65	1.63	2.61	0.69	1.96	2.13	-0.0232169	0.96270466917896	0.996174676924391
100152384	MTERF3	8.97	9.2	10.19	6.7	7.62	8.87	0.128176507282599	0.36790302239593	0.742598847051725
100152389	TMBIM1	106.95	78.73	82.46	88.81	67.26	71.19	0.105409718075123	0.59567728663273	0.91885112597399
100152392	KAT14	9.91	9.87	9.63	8.62	8.12	9.53	0.0329730671044441	0.790162630664094	0.933056382420248
100152393	CHST15	1.53	1.75	2.11	1.47	1.61	1.94	-0.00389624	0.982904840910997	0.996174676924391
100152394	RTN1	0	0	0.03	0.04	0.02	0	-2.54277	0.275106626227488	0.636147601923112
100152395	SLC35F4	0.03	0.02	0.05	0.02	0	0	2.16902441794018	0.317028165036041	0.682564529579641
100152396	NHLRC1	0.2	0.44	0.61	0.37	0.32	0.33	0.153744283754707	0.797338529261198	0.933056382420248
100152397	KTN1	15.18	23	19.38	12.68	18.95	19.51	0.0404172930609385	0.841260195588983	0.94160357565375
100152398	CD53	0.02	0	0.07	0	0	0.05	0.970533292318399	0.693950008089043	0.933056382420248
100152399	ARID4B	5	6.51	5.03	3.63	3.96	4.08	0.384055390246474	0.0126291883280388	0.0727963351553995
100152401	POSTN	17.82	30.97	21.05	17.61	30.31	21.7	-0.128309	0.612892323513699	0.927511750558993
100152404	HEY2	24.17	18.08	24.59	20.85	21.62	26.79	-0.167967	0.341902272837145	0.714276489728653
100152410	TARBP1	3.91	4.75	4.52	5	5.52	5.73	-0.433431	8.201459946577E-4	0.007825644917853
100152413	SFMBT1	1.48	1.94	2.65	1.13	1.06	1.73	0.456295673792622	0.1051822677477	0.34776725164799
100152414	PHF7	0.12	0.2	0.31	0.11	0.33	0.27	-0.26177	0.694966171328103	0.933056382420248
100152415	SPART	6.84	6.98	7.63	7.83	6.15	7.3	-0.123593	0.421757377795041	0.792413045317101
100152416	GLRA2
100152418	MTBP	0.49	1.44	1.26	0.71	1.76	1.95	-0.59559	0.174302520676448	0.484463829828936
100152419	FRZB	92.73	70.48	75.34	95.43	93.97	84.92	-0.334883	0.0471165741622477	0.198245819258612
100152421	EXOSC3	1.27	1.33	1.63	0.81	1.12	0.79	0.496409241894598	0.111342512028538	0.361479629130584
100152427	SULF1	30.75	14.39	18.23	35.28	18.26	21.46	-0.430739	0.1875863656571	0.506438064462498
100152428	LOC100152428	4.71	4.28	4.89	3.66	3.12	3.19	0.341067707963438	0.0226241379845091	0.114561598627928
100152429	CCDC88C	2.6	1.98	2.52	1.92	1.81	1.97	0.185925413260997	0.274911447615054	0.636053252096341
100152431	GPR63	1.26	0.63	0.48	1.58	0.99	0.86	-0.670159	0.0943066113825777	0.323627677727999
100152433	KRT79
100152434	PRPH	0.21	0.33	0.45	0.05	0.01	0.01	3.59520899178503	2.4530089127419E-6	5.03956576243827E-5
100152436	RHOBTB2	4.36	3.7	4.3	3.51	3.11	3.78	0.0514430396538455	0.756846638560471	0.933056382420248
100152438	PBX3	12.73	13.19	11.33	12.18	13.14	14.75	-0.265182	0.048556758073875	0.202772491765527
100152439	MYB	0.06	0.11	0.16	0.05	0.02	0.06	1.28677148181549	0.114504992730067	0.368753059175945
100152442	RC3H2	13.35	12.58	11.94	15.68	15.22	15.64	-0.428707	3.637242539726E-4	0.0039508869460973
100152445	SMIM19	9.71	12.17	8.37	8.06	11.51	10.05	-0.0990666	0.632085834529579	0.928989544835697
100152446	POU3F4	0	0.02	0	0	0	0	0.914267358172728	0.822711263035691	0.933056382420248
100152448	JPH4	0.5	0.56	0.58	0.49	0.64	0.57	-0.197275	0.508651995871877	0.857511570944438
100152450	GZMH
100152451	SEC14L2	4.2	3.63	4.02	1.88	1.36	1.72	1.08886053834277	5.98902538267824E-8	1.80971438266319E-6
100152455	USP21	4.43	3.7	3.57	4.92	4.83	5.18	-0.481032	0.0064864062244163	0.0425979177278231
100152456	KCNK9	0.05	0.05	0.07	0.01	0	0	3.65557209979031	0.0271730122890111	0.13179621393862
100152458	USP45	5.11	5.06	4.91	4.08	3.79	4.61	0.107180498120978	0.476981508882368	0.838069464367617
100152459	LOC100152459	3.85	3.15	3.58	3.76	3.71	3.62	-0.417146	0.0052468943919168	0.0359622564569132
100152462	ACVR1B	20.8	18.99	19.92	11.13	6.37	8.38	1.13264641968141	9.08890756041859E-7	2.09338946895721E-5
100152468	SLC39A14	26.54	25.52	27.76	18.69	16.16	19.46	0.388373886715925	0.0029939711415484	0.022837143444505
100152470	SLITRK1	0	0	0.01	0	0	0	1.80577310975998	0.654749390070805	0.928989544835697
100152475	LOC100152475	0	0	0	0.03	0.06	0	-2.48745	0.469759382078041	0.833019597525644
100152480	PEA15	141.62	123.9	114.06	110.73	102.75	96.44	0.156290999639307	0.320357488633291	0.686800863360768
100152481	LRRC6	0.68	0.65	0.83	1.04	0.65	0.88	-0.348782	0.361249885175191	0.73630703057748
100152482	OLIG2	0.01	0	0	0.01	0	0	-0.0475048	0.990482365196592	0.996174676924391
100152487	TSHZ1	6.58	7.99	6.58	7.65	12.01	8.6	-0.553485	0.0058534771270969	0.0391553616390819
100152488	TBC1D21
100152489	LOC100152489
100152491	LYPLA1	23.21	22.91	20.94	19.57	20.42	19.46	0.0418057491951218	0.740565682820184	0.933056382420248
100152492	A2ML1	1.95	2.6	2.15	1.82	1.34	1.56	0.368605147359471	0.0777502671066613	0.284658371255441
100152493	RPP21	11.48	11.95	13.17	10.01	15.35	14.28	-0.244357	0.265673085774297	0.623161161344923
100152494	RILPL1	19.31	20.02	18.92	18.73	18.58	17.7	-0.051001	0.67848004794324	0.933056382420248
100152495	LOC100152495
100152496	LOC100152496
100152497	PLCG1	7.67	8.41	7.87	7.73	7.64	9.15	-0.187179	0.113643367177911	0.366595370356819
100152498	FGF12	13.84	9.57	10.59	10.54	7.85	11.29	0.105360885445584	0.619747289094886	0.928989544835697
100152499	TMEM41A	7.21	7.36	7.36	6.58	7.23	6.83	-0.0444898	0.735985863594288	0.933056382420248
100152501	ZSCAN16	0.31	0.25	0.28	0.47	0.69	0.78	-1.34024	5.9331454671803E-5	8.296646082703E-4
100152503	ABCD4	5.07	5.32	5.37	7.39	6.33	6.63	-0.503749	0.0011350815056205	0.0102522410407329
100152504	IFN-ALPHA-15
100152505	ERH	79.9	88.75	82.67	77.01	83.06	78.73	-0.0578828	0.610485810643582	0.926163534860765
100152509	TMEM242	4.77	5.98	5.96	5.3	5.66	5.82	-0.134551	0.482087708223939	0.841354967837785
100152510	CTHRC1	52.35	57.51	44.27	64.14	62.65	42.98	-0.278347	0.194171460291554	0.517982655194098
100152514	BRAP	12.3	11.46	10.45	10.12	8.67	9.58	0.137829020231457	0.358546355963569	0.73309090615489
100152515	PITPNM2	18.83	17.56	19.17	18.65	18.36	23.54	-0.280762	0.0324961992074095	0.150599342579683
100152517	C14H12orf65	1.09	0.73	1.26	1.31	1.4	2.12	-0.770023	0.0342123794887704	0.156374635829665
100152520	LOC100152520
100152524	LOC100152524
100152525	AAR2	11	9.89	10.01	10.04	9	8.3	0.0521273321810614	0.717781571168974	0.933056382420248
100152526	MED6	3.32	3.87	3.88	2.98	3.39	3.69	0.0083239532449824	0.952871836478192	0.996174676924391
100152527	FAM162B	0.05	0.05	0.11	0	0	0	2.8095106113142	0.28840644876836	0.650034710021318
100152534	C1H15orf48	1.41	0.83	1.37	0.49	0.24	0.91	1.0321702165354	0.106030377496189	0.349439045559683
100152536	ABCC4	2.6	2.58	2.13	3.19	3.1	3.1	-0.492568	0.0026820672662731	0.0208847822489496
100152537	TMEM255A	37.52	14.45	19.72	36.76	15.1	22.65	-0.167699	0.754261741219166	0.933056382420248
100152540	FAM204A	15.25	15.2	11.96	11.04	12.45	11.81	0.175636450417825	0.282600385181837	0.645311286118317
100152541	SLC66A2	10.06	10.87	10.1	7.07	6.64	5.55	0.515513896932424	0.001653818118566	0.0140386501967022
100152542	LPCAT4	8.8	10.71	11.01	8.28	10.3	9.87	-0.0381884	0.803427256314763	0.933056382420248
100152543	TMX1	9.51	10.52	10.59	9.03	9.46	9.75	-0.0159056	0.881626489440094	0.960723021174221
100152544	NHLH2	0.02	0.03	0.02	0	0	0	3.61178592278343	0.0949894782865327	0.324883135219208
100152547	LZTFL1	3.12	3.21	2.71	2.58	2.75	3.02	-0.00574634	0.971500108357403	0.996174676924391
100152548	CD164	157.49	117.44	112.28	119.81	107.21	120.23	0.0297820123340114	0.868332526394956	0.954423773095071
100152549	PDZK1	0.83	0.52	0.83	0.38	0.15	0.35	1.13827887682751	0.0144998656087213	0.0812003085040174
100152550	EFHC1	5.37	6.64	6.87	5.98	7.76	6.91	-0.264758	0.11664602548237	0.373213634369744
100152551	LOC100152551	0	0	0	0.03	0	0	-1.00929	0.804640963393398	0.933056382420248
100152552	SETD3	25.21	22.54	21.56	23.07	22.18	20.03	-0.061904	0.678348584316449	0.933056382420248
100152554	B3GALT1	16.15	21.93	15.59	32.07	46.47	34.35	-1.12626	2.32097819254482E-8	7.61469908615186E-7
100152555	RAP1B	54.44	69.11	57.11	40.68	52.73	51.19	0.192930022475864	0.196410814464966	0.521647662811126
100152559	RGS10	0.97	1.63	1.64	0.59	0.89	0.8	0.894996616935894	0.0039615419061703	0.0286537801861709
100152560	LOC100152560	0.06	0.08	0.08	0.08	0.01	0.04	0.484489510635724	0.611223482871029	0.926384678039788
100152562	EMX2	5.35	5.21	4.9	3.26	4.96	4.32	0.175093152065435	0.354147359953113	0.728211561711888
100152565	GFRA1	0	0.04	0.02	0.06	0.05	0.05	-1.59008	0.127190725507062	0.39425904888822
100152566	LOC100152566	0.03	0.01	0.01	0.02	0.02	0.03	-0.491146	0.668535424434413	0.933056382420248
100152567	SCN5A	3.67	3.26	4.97	3.4	3.53	6.25	-0.269451	0.279137700708604	0.640609242177521
100152568	FBXO9	10.19	11.51	11.85	12.45	13	13.47	-0.347547	0.0038549784315341	0.0281021409357613
100152569	OTUD7B	14.01	13.05	13.54	15.61	14.73	13.29	-0.236229	0.0938518213274877	0.322764475773238
100152570	LOC100152570
100152572	MAP3K20	13.88	14.47	13.73	16.16	16.68	16.64	-0.382874	2.166832664269E-4	0.0025319648233189
100152573	AK7	0.12	0.22	0.23	0.15	0.17	0.14	0.185851380126956	0.752914659580404	0.933056382420248
100152578	RAB3IP	1.44	0.74	0.81	1.22	0.8	0.91	-0.112476	0.768957655122578	0.933056382420248
100152580	RASSF4	1.36	1.68	1.5	1.05	1.29	1.68	0.0816855420677975	0.743648562616211	0.933056382420248
100152584	ALPK2	2.42	2.99	4.16	2.34	3.54	3.85	-0.15195	0.51281573873102	0.86145595870215
100152585	OGA	31.81	36.86	28.99	19.34	20.67	18.88	0.596644811537741	3.756793185882E-5	5.595885129919E-4
100152586	SART3	7.84	7.62	8.28	6.25	6.32	6.87	0.157537509896748	0.175215414163886	0.486166251880723
100152587	DPCD	34.13	38.45	34.36	29.38	36.06	34.68	-0.0462277	0.739572334893665	0.933056382420248
100152588	SERPINB7	0.14	0.11	0.08	0.1	0.18	0.09	-0.292148	0.692898578767055	0.933056382420248
100152590	NUF2	3.89	5.93	7.95	3.54	7.45	9.84	-0.35471	0.312575059985889	0.676800069757944
100152591	CPNE5	0.85	0.72	0.48	0.98	0.96	0.65	-0.517944	0.128475030082161	0.396737616497724
100152593	LHFPL5	0.82	0.34	0.57	0	0	0.01	7.12826239483306	2.36311564019231E-8	7.73636040067237E-7
100152595	AKAP12	3.19	4.05	3.08	5.16	5.75	4.66	-0.75475	3.11429954974034E-5	4.742721851619E-4
100152596	VPS52	13.7	14.14	14.81	16.18	17.04	16.4	-0.338923	0.0022772960832992	0.0183153003441378
100152597	PLA2G12B	0.11	0	0	0.07	0	0.04	-0.0184854	0.993986579513255	0.997188048233501
100152598	SEMA4D	2.5	3.24	3.93	3.41	4.25	3.92	-0.469993	0.0198641366558445	0.103796726363162
100152599	LRRCC1	1.18	1.95	1.76	1.13	2.15	2.4	-0.393963	0.155550803441697	0.449741200845408
100152602	CFAP58	0.14	0.21	0.27	0.13	0.1	0.23	0.32123414980347	0.554070169013366	0.891697574842226
100152603	UGT1A6	3.25	3.53	5.48	0.47	1.08	1.99	1.62939039486505	1.021607914133E-4	0.0013205835410318
100152604	KIF4A	1.76	3.18	3.74	1.91	4.12	4.52	-0.413279	0.215515707111513	0.552183459837901
100152606	SGSM1	0.98	1.02	1.64	1.58	1.87	3.09	-0.987604	5.412542798569E-4	0.0055447769432469
100152607	LUM	26.62	13.51	33.12	27.48	14.38	50.38	-0.449271	0.450266213901855	0.819285384323911
100152608	LRRC52
100152609	MTCH1	299.64	220.31	230.3	305.91	241.91	239.59	-0.203032	0.303234072394479	0.667024355344835
100152610	TULP1	0.19	0.2	0.36	0.06	0.03	0.11	1.70216853482964	0.0092980106245449	0.0570386552571014
100152611	GJA10	0.28	0.39	0.72	0.17	0.17	0.46	0.663846874353977	0.29328780847821	0.654816908644638
100152612	PPIF	53.93	52.82	68.22	11.87	7.05	17.57	2.13594921817395	1.3450790318567801E-14	1.28264389922542E-12
100152613	IP6K3	0.02	0.02	0.03	0	0.01	0.03	0.377074807031322	0.836929832266287	0.940068359456564
100152616	GRM4	0.04	0.19	0.2	0.04	0.01	0	2.92301297127101	0.0086999888029208	0.0540504682884934
100152619	LOC100152619	0.52	0.37	0.49	0.43	0.38	0.4	-0.020103	0.954574899835903	0.996174676924391
100152620	PSMF1	21.28	18.74	17.77	17.68	18.32	18.15	-0.0354961	0.812161983917997	0.933056382420248
100152623	ZNF37A	3.13	3.56	3.21	13.62	9.87	8.3	-1.25643	9.879551796069059E-13	7.375928792138389E-11
100152625	KCNRG	1.4	2.11	2.26	1.19	1.42	2.44	0.209743148758285	0.451147443396852	0.82048738888822
100152628	PSTPIP1	0.02	0.05	0.04	0.04	0.02	0	0.671878088503316	0.698638037762575	0.933056382420248
100152629	ANKS6	3.85	3.27	3.4	3.95	3.85	4	-0.300836	0.0330044081361063	0.152515841341518
100152630	ANKRD22	0.2	0.16	0.12	0.02	0	0.03	3.22873142670747	0.0056738718622918	0.0382633218120189
100152631	KCNJ8	0	0.04	0.02	0	0.01	0.01	0.933124872821499	0.670594944881971	0.933056382420248
100152632	ZNF185	3.51	3.5	3.37	2.86	3.57	3.98	-0.129169	0.418326935169887	0.789213404348243
100152635	MPP5	3.24	3.86	3.72	3.9	4.49	4.05	-0.338342	0.0165469984452065	0.0899811018667206
100152637	PRKCH	0.27	0.22	0.36	0.18	0.13	0.16	0.701806359196403	0.086092562208868	0.304447011230759
100152640	HAUS1	3.32	7.45	6.23	4.42	6.96	6.51	-0.207118	0.509662982666919	0.858365001344395
100152641	IL17RC	2.35	2.01	2.31	1.52	1.61	1.45	0.411197910326915	0.0958167633733984	0.326864050692045
100152642	CCDC122	1.43	1.66	1.32	0.53	0.62	0.82	1.12810846210672	1.26436795644174E-5	2.152519641083E-4
100152643	PCYT1B	1.54	2.92	2.07	1.32	2.81	2.42	-0.124905	0.680141582549979	0.933056382420248
100152644	FAM124A	0.69	0.15	0.15	0.38	0.03	0.07	0.862281609364439	0.322107219913673	0.688911542870145
100152645	ALG11	8.5	9.58	9.72	7.74	9.35	8.21	-0.0398272	0.781057196290586	0.933056382420248
100152646	PEAK1	39.21	31.99	32.53	53.33	49.15	47.89	-0.707411	1.34598320984225E-6	2.94732886609687E-5
100152647	COQ10B	11.94	13.38	13.93	5.07	5	4.33	1.30823183488891	2.22548369989282E-16	2.6506636596778E-14
100152648	TMEM266	0.46	0.44	0.42	0.51	0.5	0.59	-0.590533	0.0481100202410699	0.201429041113275
100152649	ZNF710	4.71	4.67	5.4	4	4.39	4.62	0.0352107901785	0.776661189272437	0.933056382420248
100152651	STAMBPL1	0.13	0.22	0.27	0.11	0.16	0.18	0.408709176129354	0.537615382627119	0.881766428881536
100152652	TDRD7	4.45	4.52	3.76	5.39	5.25	4.62	-0.394979	0.0257119583768695	0.126189361217889
100152653	ART4
100152655	LYSMD4	5.2	6.92	6.19	5.7	6.8	6.84	-0.196386	0.210483393521485	0.54434747175504
100152660	GSS	31.83	22.68	23.69	27.58	19.4	18.96	0.109870164638889	0.636912436507127	0.928989544835697
100152664	BTBD7	16.45	15.39	13.8	18.56	18.58	17.09	-0.386244	0.0075629227439492	0.0482796799149708
100152666	LOC100152666
100152670	LOC100152670
100152675	BNIP3L	36.64	39.1	33.21	33.77	32.36	38.98	-0.0960413	0.458191189169475	0.826314098650966
100152678	LOC100152678
100152679	PLCB1	23.42	30.43	29.84	20.71	25.08	24.55	-0.121899	0.327587985334577	0.696052759034581
100152681	TOX4	35.39	31.33	27.77	23.36	24.21	24.85	0.255466513059782	0.0814957982364425	0.293446227975239
100152685	ANXA9	0.13	0.29	0.23	0.1	0.18	0.12	0.54149821336696	0.325487631001913	0.693090531128247
100152687	PPM1F	13.33	11.49	12.38	12.76	11.2	10.49	0.0636174920022793	0.694914327975462	0.933056382420248
100152688	XPNPEP1	19.79	20.72	20.26	19.56	21.05	20.04	-0.131492	0.231051793662536	0.57444672559988
100152689	SSR1	40.26	45.54	48.51	40	45.17	44.44	-0.0822583	0.460809856183429	0.828205160806745
100152690	LOC100152690	5.51	3.91	4.5	3.13	2.58	2.73	0.589801866327133	0.0031733182857003	0.0239780974389748
100152691	SHE	0.13	0.12	0.14	0.08	0.09	0.05	0.759694871559359	0.115006624434112	0.369730081442211
100152692	RAB25	0.18	0	0.18	0	0	0.07	2.30556405405324	0.25724763148406	0.61117277240974
100152693	NUDT16	2.25	1.54	1.91	2.08	1.78	1.72	-0.105729	0.685995815874473	0.933056382420248
100152694	PNLDC1	0.03	0.08	0.12	0.05	0.05	0.04	0.569502909829953	0.55680748424246	0.89362943600495
100152696	ABCC10	3.87	3.69	3.86	4.59	4.62	4.8	-0.429707	6.100865772419E-4	0.0061366417795758
100152698	ARL6IP6	10.73	13.43	11.89	8.68	10.79	10.97	0.113670720479486	0.432098842718563	0.803264033500255
100152699	COQ10A	1.13	1.05	1.25	1.1	1.17	1.71	-0.337838	0.271828218895968	0.631366473699721
100152700	LOC100152700
100152701	MDFI	1.12	1.65	1.57	0.55	1.48	0.85	0.442191007436601	0.269536029373078	0.628274281077515
100152703	EXTL3	12.86	12.45	13.91	14.16	16.96	16.24	-0.408492	5.988281648882E-4	0.0060475520050245
100152705	LOC100152705
100152706	TRIM35	4.61	5.12	6.2	3.99	4.76	5.01	0.0791256776947977	0.619445130304427	0.928989544835697
100152707	HOXC5	0.07	0.02	0.02	0.04	0	0	1.27129356820567	0.538222000278745	0.882273435850962
100152708	LOC100152708
100152709	MRPS28	2.68	2.84	4	4.09	3.14	3.79	-0.328039	0.178355440107395	0.491705392486745
100152710	LOC100152710
100152711	ADAM28	0.62	0.93	0.88	0.47	0.67	0.98	0.0798692700300012	0.8196434925862	0.933056382420248
100152712	LOC100152712
100152714	CA13	2.28	2.03	2.2	1.56	1.36	1.5	0.421341992098566	0.0211918033423401	0.109113725871998
100152718	VWA2	0	0	0	0	0	0	-0.0475049	0.990552378479604	0.996174676924391
100152719	LRRN4	2.63	3	3.69	2.45	4.02	3.91	-0.127868	0.643727513406025	0.928989544835697
100152721	GOLGA2	14.52	17.84	15.75	15.3	15.88	17.11	-0.138617	0.254356288589631	0.607276895581874
100152722	HIRA	9.89	11.99	12.39	8.83	9.14	8.64	0.251429760620503	0.0560287342709056	0.224995823492029
100152724	SELENBP1	1.38	1.8	1.65	3.11	5.16	4.97	-1.58029	5.42620104381227E-10	2.52425553117163E-8
100152725	SMPD4	9.17	10.2	10.96	9.58	11.1	10.84	-0.187916	0.128712224272203	0.397244695815945
100152728	FKBP3	33.72	32.41	32.59	29.53	33.01	36.76	-0.135309	0.290016589485308	0.651964610490889
100152729	S100A2	184.18	146.63	209.89	204.44	141.33	182.72	-0.100887	0.62205168174465	0.928989544835697
100152730	EIF4ENIF1	10.31	11.79	10.86	10.59	12.66	12.75	-0.259393	0.038119414058496	0.169213621603135
100152731	SCAMP3	42.91	38.3	39.51	38.87	39.48	42.74	-0.133666	0.266706926783079	0.624628846888298
100152732	GPATCH4	1.23	1.66	1.87	1.1	1.45	1.12	0.238539361206558	0.401299766052967	0.774318320655656
100152734	ARHGAP29	19.05	16.94	16.55	25.9	22.98	20.1	-0.52666	0.0018844913362401	0.0156029969711415
100152736	ZNF142	3.14	3.05	2.84	3.36	3.81	3.79	-0.413773	0.002365373930203	0.0189044637084894
100152737	UGCG	24.91	15.53	17.95	11.17	10.44	10.59	0.731543949125284	4.414397519711E-4	0.0046378955128126
100152738	LOC100152738	3	3.03	3.18	1.89	2.47	2.12	0.378239015959557	0.0157174493908677	0.0865774925057512
100152739	INSM2	0.03	0.04	0.01	0.02	0.01	0.02	0.75392342259889	0.478013531346952	0.839137442521657
100152741	TBX3	6.84	4.9	6.98	1	1.14	1.65	2.17585014888811	2.74878262108785E-22	6.47232584857686E-20
100152744	ZSWIM3	1.68	1.44	1.52	2.07	2.45	2.06	-0.636425	0.0022044632058274	0.0178043848892815
100152745	ARGFX
100152746	SAMD15	0.13	0.05	0.03	0.05	0.06	0.05	0.348592683353799	0.741035903417694	0.933056382420248
100152747	TBX18	0.02	0.08	0.05	0.04	0.05	0.01	0.375713760619741	0.700822058337109	0.933056382420248
100152749	CA12	0.49	0.64	0.56	0.49	0.34	0.4	0.324004601372233	0.288091302158646	0.650034710021318
100152754	SDC2	206.75	242.41	209.94	208.33	258.84	191.71	-0.10506	0.525282250417289	0.872619650780051
100152755	TRIM59	5.43	6.52	5.97	4.53	8.55	5.36	-0.0998097	0.673344343914106	0.933056382420248
100152758	ANKRD46	17.12	13.09	14.52	11.01	10.92	9.4	0.403002813170231	0.019229206315571	0.101187210816508
100152759	ANKZF1	2.43	2.84	2.31	2.52	2.59	2.7	-0.172195	0.351771729141876	0.72581933335311
100152762	C14H10orf62	0.07	0.19	0.1	0.11	0.15	0.24	-0.624754	0.206988613461982	0.538265351972753
100152763	NME7	2.69	4.37	3.22	3.99	5.45	5.37	-0.690489	0.0033717332264061	0.0252070901272663
100152765	WSB2	68.79	74.05	71.46	61.39	60.28	57.52	0.114140618740247	0.30704278744799	0.670465096574616
100152767	KLHL31	0.02	0.02	0.05	0.03	0.03	0.07	-0.72633	0.383706960361688	0.757367442527886
100152768	IRF2BPL	38.69	23.69	25.74	21.45	18.89	21.98	0.362026854155512	0.0937962180833738	0.322740808850278
100152771	RAB3GAP1	24.04	22.45	20.19	17.98	16.55	17.96	0.221692489809602	0.108086150526232	0.353765655199187
100152772	NEK9	17.92	20.72	19.14	20.46	20.85	21.32	-0.249752	0.019554750959242	0.102600433126911
100152773	LACTB	2.34	2.09	1.96	1.69	1.42	1.82	0.251403678666644	0.282843454084523	0.645503644322216
100152774	ZNF644	20.28	24.07	20.57	18.18	19.26	20.58	0.0294403043080967	0.797134850067788	0.933056382420248
100152776	DR1	15.82	16.93	15.2	11.76	12.89	12.6	0.232927914271528	0.04919657062301	0.204801717227028
100152778	THAP2	1.69	1.56	1.47	1.04	0.84	0.98	0.587821923567023	0.0032566960099707	0.0245233615904559
100152780	CSPP1	2.6	3.73	3.09	3.3	3.25	4.37	-0.326173	0.117588460015115	0.374857608942164
100152781	SMOX	27.4	20.58	23.69	10.27	9.37	10.17	1.12147693668473	1.60036079904121E-11	9.73897496195855E-10
100152782	TRMT11	2.67	3.15	3.58	2.6	2.25	3	0.355123869456506	0.122736915685736	0.385172953571906
100152784	VNN3
100152785	DHRS7	6.42	7.38	5.12	6.09	5.27	4.35	0.130581934727792	0.582232557537775	0.910500591919448
100152786	DDX20	6.54	7.13	6.58	7.85	8.57	7.28	-0.363218	0.0136930074928974	0.077561613500664
100152791	TMC3	0	0	0.01	0	0	0	0.914267358172728	0.822711263035691	0.933056382420248
100152792	CA9	0.86	0.94	0.88	0.57	0.76	0.65	0.311500051145803	0.321825163513215	0.688479178080714
100152793	HOXD13	0.07	0.01	0.06	0.07	0	0	0.720527550570781	0.660015770934016	0.929262513002873
100152796	ARGLU1	15.17	19.93	17.78	12.34	18.34	19.46	-0.0498678	0.794050846238118	0.933056382420248
100152802	TAAR5	0.04	0	0.04	0	0	0	1.83328837527285	0.64610518479492	0.928989544835697
100152804	TACC2	6.87	4.79	5.5	5.18	3.22	4.11	0.321291135195993	0.182658636752326	0.498212288456519
100152806	PLPP4	0.13	0	0.03	0.06	0	0.06	0.300601856848681	0.874494058946486	0.957240135329422
100152808	WDHD1	1.81	3.75	3.72	2.66	4.4	4.55	-0.456425	0.122077563465295	0.383890920245806
100152810	LCA5	1.12	1.36	1.42	0.76	0.67	0.8	0.643180021616258	0.0023495227791871	0.0188072417026464
100152811	NTPCR	12.81	19.9	16.08	11.14	16.97	16.33	0.0055427433276948	0.979632583420973	0.996174676924391
100152812	DENND6A	7.54	7.76	7.6	6.15	7	6.74	0.0806724805076114	0.49702823209378	0.848950068879561
100152814	TOMM20	16.37	18.5	18.83	12.02	12.19	12.7	0.407091812253497	2.01121853956E-4	0.0023714714751911
100152815	EZR	91.04	130.62	96.91	81.89	152.21	97.45	-0.190273	0.436417773570614	0.807495760823951
100152816	SYT6	0.17	0.07	0.09	0.09	0.02	0.07	0.812520664583702	0.327945503485049	0.696579825249972
100152819	PDE1A	3.84	2.71	2.73	5.07	5.67	4.32	-1.03585	6.42705598915365E-9	2.34763942515505E-7
100152820	C7H15orf40	3.38	4.17	3.65	3.82	3.95	3.3	-0.121432	0.542718473585226	0.885344941187581
100152822	REC8	1.96	2.01	1.86	1.09	0.89	0.9	0.869069936145387	6.17042153096055E-5	8.546452627271E-4
100152823	TTLL11	0.55	0.39	0.48	0.34	0.25	0.31	0.616467707418727	0.0295519811356497	0.140485501252095
100152824	LOC100152824	0	0	0	0	0	0.02	-1.00929	0.804640963393398	0.933056382420248
100152826	NIPSNAP1	10.15	8.47	7.85	9.73	10.36	9.97	-0.312125	0.0609907330714445	0.239215970686634
100152827	FCER1A
100152828	KCNJ9	0.06	0.04	0.06	0.05	0.02	0.04	0.46431788708486	0.594190638929074	0.917575192090554
100152831	PUM3	5.21	5.8	6.93	5.58	5.16	5.71	-0.0099013	0.948229658843369	0.996174676924391
100152834	PIWIL2	1.38	1.28	1.84	0.12	0.05	0.1	3.93478458815898	2.32798044928084E-24	6.85187322620063E-22
100152836	GPAT4	31.26	28.96	31.47	27.09	25.97	26	0.0805756980563565	0.517134102959041	0.864998627954986
100152838	SLC22A23	6.8	7.22	7.55	6.53	7.06	7.6	-0.0954133	0.382019555415246	0.755339269271732
100152841	SLC22A17	13.84	11.89	12.35	14.57	13.11	14.43	-0.276847	0.0535335499523795	0.217415677861528
100152843	FOXQ1	0	0	0.06	0	0	0	2.39050731783645	0.549577501093072	0.888688992115928
100152844	SDR39U1	0.71	1.04	1.24	1.22	1.33	1.41	-0.560989	0.0327819732193401	0.151671130629383
100152845	ETV3L	0.04	0.12	0.22	0.08	0.19	0.04	0.117578369567846	0.925238554559957	0.984542625812816
100152846	TCN2	10.64	10.04	6.87	10.84	9.96	8.08	-0.207426	0.361842704448476	0.736929259369605
100152847	SKOR1	0.04	0.04	0.03	0.03	0.02	0.02	0.627163853586057	0.415133130606441	0.786304423951365
100152848	LOC100152848	0.01	0.01	0.11	0.02	0.01	0.01	1.65724622042096	0.182092161087231	0.497397916373383
100152849	EMID1	0.2	0.37	0.18	0.3	0.35	0.16	-0.188807	0.751393021552978	0.933056382420248
100152851	CD84	0.46	0.21	0.25	0.21	0.29	0.34	-0.0255353	0.943260296284178	0.994266883766349
100152852	PFDN2	7.93	8.14	9.99	7.9	5.41	6.98	0.22512827789362	0.338428106066951	0.709515243922563
100152854	LETM2	0.92	1.29	1.18	1.13	1.15	1.06	-0.0922016	0.696416806460435	0.933056382420248
100152855	KCNK16
100152857	CCDC167	19.69	21.15	25.79	19.97	28.51	30.3	-0.377693	0.0625702390805884	0.24382877380736
100152865	SOGA1	6.32	5.79	5.99	3.53	4.28	4.5	0.428819123657957	9.858255972394E-4	0.0091111478054048
100152867	DSN1	2.41	5.02	4.73	2.72	4.86	5.37	-0.126243	0.647028603637846	0.928989544835697
100152868	ACOT6	8.5	7.39	7.55	11.97	14.95	11.68	-0.852279	2.13139693493802E-6	4.45338294733466E-5
100152871	ZNF511	13.87	16.55	15.7	12.07	14.82	14.58	0.0239549672682144	0.869268440284835	0.954877842122719
100152873	LOC100152873	0	0.08	0.12	0.04	0	0	2.15049536055788	0.376218547035506	0.750329015165288
100152877	IZUMO3
100152878	LOC100152878	0.01	0	0.01	0	0	0	1.83328837527285	0.64610518479492	0.928989544835697
100152881	CASK	13.28	12.26	12.52	14.72	14.3	16.4	-0.380881	0.001235547361703	0.0109942242471298
100152890	LYN	3.33	3.91	4.2	3.54	3.97	3.95	-0.139971	0.31000713965976	0.67401170051354
100152893	LOC100152893
100152894	DNAJB11	19.27	25.04	22.89	17.56	18.9	20.71	0.098013849636018	0.477970754296505	0.839137442521657
100152895	GTDC1	2.18	2.22	2.07	2.34	2.16	2.55	-0.300665	0.0708749456798172	0.266161463287843
100152899	IFN-DELTA-4
100152900	KNDC1	0.14	0.1	0.07	0.12	0.05	0.06	0.284448361306483	0.624925346238657	0.928989544835697
100152904	ARID1B	19.56	20.57	17.64	23.97	25.75	25.96	-0.592524	8.69915320872734E-7	2.01270657384085E-5
100152909	BZW1	114.58	120.82	120.25	95.29	104.73	108.04	0.0690928599408699	0.475755004305234	0.837379143337543
100152910	CYP1A2	0.08	0.07	0	0.05	0	0	1.51670273833105	0.497480966326346	0.849094949407195
100152911	LOC100152911	0.3	0.09	0.16	0.03	0	0	3.95266489133871	0.0155541115535322	0.0858167546239405
100152912	STXBP5	3.65	3.54	3.32	4.64	4.36	3.78	-0.401843	0.0113051850746491	0.0666463016854245
100152913	PPCDC	5.06	5.95	5.63	4.72	5.55	4.83	-0.0684829	0.699631423051611	0.933056382420248
100152915	RIMKLB	5.4	6.39	4.65	11.75	11.21	10.44	-1.23542	1.77995970859044E-12	1.29110347582828E-10
100152918	VPS37B	18.72	16	18.96	10.87	11.07	13.13	0.485357404286851	4.522581063415E-4	0.0047312442361974
100152919	HEG1	10.27	11.11	10.47	12.68	15.84	15.98	-0.611558	7.50885139523865E-7	1.75992298015509E-5
100152920	LOC100152920
100152921	VSX2	0.04	0	0	0	0	0	0.914267358172728	0.822711263035691	0.933056382420248
100152925	ZNF839	5.59	5.86	5.82	6.18	6.29	6.69	-0.402261	0.001937849275129	0.0159627465854955
100152926	ZNF572	0.86	1.04	0.98	0.94	1	1.15	-0.234717	0.213800971007375	0.549353456101381
100152927	PLA2G4B	1.27	0.98	1.05	1.34	1.37	1.18	-0.37296	0.152483906417119	0.444061685417945
100152929	PHOSPHO2	3.08	4.04	3.65	2.95	3.72	3.12	0.0193659608664332	0.928015542850463	0.986033171101959
100152930	ADGRF5	0.01	0	0	0	0.01	0	-0.0475049	0.990551102168271	0.996174676924391
100152931	TGM7	0.03	0.05	0.05	0	0	0	4.12284629514474	0.0341919021032039	0.156304379238213
100152933	IPO5	79	89.18	83.3	86.97	91.7	83.02	-0.192667	0.103103049948143	0.343265647042924
100152934	TRPA1	0	0.01	0.01	0	0	0	1.78529729786031	0.658560595638274	0.928989544835697
100152936	CXHXorf56	7.12	7.3	7.21	5.91	7.04	7.24	-0.0288536	0.868082550649326	0.954351430355057
100152937	GRK5	32.93	20.98	22.34	32.63	21.57	26.17	-0.262141	0.291609161549164	0.652639938218902
100152940	LOC100152940
100152942	GNPNAT1	6.05	6.12	5.42	3.9	3.29	3.91	0.496546557084701	0.0018840079968236	0.0156029969711415
100152943	ADTRP
100152950	FMO5	0.63	1.36	0.81	0.85	2.03	1.89	-0.902533	0.0150514762665948	0.0836345997498419
100152951	GSTA4	30.01	31.67	26.87	28.78	35.2	27.8	-0.179461	0.269885727448957	0.628754252014047
100152952	ZHX2	14.28	12.07	14.44	10.68	9.26	10.78	0.269731165453087	0.0690360419473633	0.26102505250336
100152956	LOC100152956	0	0	0.01	0.01	0	0	-0.0475049	0.990552378479604	0.996174676924391
100152957	EPB42	0.01	0.06	0.05	0	0.03	0.08	-0.0519047	0.969062858485183	0.996174676924391
100152960	MSRA	5.87	5.67	5.53	7.41	6.47	8.77	-0.660316	1.48868313832035E-5	2.477900536377E-4
100152961	CRISPLD1	11.74	3.36	5.85	13.46	5.03	7.98	-0.46721	0.483421029372258	0.842443365162813
100152962	TCF21	1.22	1.69	1.46	0.26	0.32	0.12	2.50174918444556	3.45280220794906E-7	8.72752069242945E-6
100152963	PEX2	5.65	4.19	4.82	7.33	5.97	6.29	-0.610316	0.0023429372548006	0.0187594322180087
100152964	LOC100152964
100152966	LHFPL1
100152967	SEL1L2	0	0	0	0.01	0	0	-1.00929	0.804640963393398	0.933056382420248
100152969	CDKL1	0.87	1.29	0.94	0.69	1.02	0.52	0.312262743449448	0.3264060202117	0.694562966887739
100152975	BOLA1	15.11	16.34	16.4	17.36	19.16	18.26	-0.326846	0.0238622824724326	0.119366007008582
100152980	FBXL3	8.84	11.26	9.6	9.82	9.89	9.82	-0.126471	0.360694536766285	0.735628010280302
100152985	PDCD7	1.81	1.66	1.7	1.44	1.29	1.65	0.108844543354759	0.566680188649722	0.901880428446804
100152987	HEATR5A	11.08	11.55	11.19	14.4	12.99	12.95	-0.390314	0.001933891323772	0.0159387219764844
100152988	KDSR	10.98	10.8	9.99	11.81	10.65	11.57	-0.231294	0.0722972140566723	0.270242730769903
100152989	RNF10	59.51	54.71	50.98	61.13	58.73	54.68	-0.214765	0.131688306360207	0.402912832300342
100152991	DESI1	26.16	31.77	31.72	22.03	18.74	17.65	0.552480654681552	3.8326258304468E-5	5.686702698496E-4
100152995	PFDN6	12.93	17.03	17.92	13.6	14.8	14.43	0.0733348001545602	0.697892287178487	0.933056382420248
100152996	SEC24C	44.74	43.08	44.3	45.33	48.75	47.23	-0.229994	0.0258846123973043	0.126848466080068
100152997	GADD45G	3.14	3.75	3.66	2.27	1.91	1.3	0.799883305059612	0.0096923146752543	0.0589707319041016
100153002	PDP1	2.19	3.26	3	1.74	2.29	2.32	0.275859553806763	0.17092134851497	0.479111948538756
100153004	CNTRL	0.66	1.01	1.18	1.39	1.79	2.36	-1.12569	1.3333939159924E-5	2.248770675951E-4
100153005	DIS3L2	6.47	7.2	7.81	9.55	11.18	10.88	-0.690672	1.28348365935511E-7	3.59775044073808E-6
100153006	ATP8B1	1.83	2.64	1.58	1.8	2.1	1.25	0.0954661128497903	0.735871669859263	0.933056382420248
100153007	LMAN1	37.41	38.68	33.36	36.62	36.55	35.73	-0.12502	0.326273079268107	0.694424903100874
100153008	BICDL1	0.51	0.19	0.52	0.57	0.15	0.4	-0.13722	0.805857248424773	0.933056382420248
100153010	FAM78B	50.14	55.04	34.86	46.76	81.44	53.18	-0.614175	0.009663658539338	0.0588731938619891
100153011	ZPLD1	0.15	0.12	0.09	0.09	0.09	0.1	0.186841275173927	0.710444496609836	0.933056382420248
100153013	SPDEF	0.53	0.63	0.94	0.15	0.11	0.16	2.29569385462122	4.58880619666757E-10	2.15434597668703E-8
100153016	RERGL
100153018	GABRQ	0.01	0.01	0.01	0	0	0	1.94852240208113	0.24117026968823	0.589446020054033
100153020	RDH12	0.15	0.02	0.02	0.17	0.06	0.08	-0.95022	0.41356959140056	0.785261887048572
100153025	DCDC2	0.05	0.03	0.1	0.03	0.02	0.06	0.682171046921791	0.349290980052256	0.72285247812726
100153026	ABCB10	4.04	4.46	5.12	5.76	5.42	7.13	-0.557425	3.636479544036E-4	0.0039508869460973
100153027	SETBP1	1.41	1.51	1.6	1.18	1.05	1.23	0.308731543526282	0.0306683089836998	0.144357517759657
100153028	GALNT2	53.22	72.01	64.21	65.13	83.59	72.06	-0.359576	0.0197658614226545	0.10338910084543
100153032	SNX33	15.66	15.75	13.87	10.6	8.63	9.3	0.449989036423665	0.0044139058786719	0.0312826253637757
100153033	STK17B	4.36	6.51	5.77	2.27	4.1	3.51	0.621158116432957	0.0086456240812621	0.0537454413337602
100153036	C5H12orf60	0.07	0.14	0.11	0	0	0	3.97030247725568	0.0477625263060929	0.200385270042421
100153038	IFIT1	1.16	1.59	0.5	1.54	1.32	0.72	-0.277509	0.556150931663052	0.893563253378087
100153039	NSMAF	3.49	3.79	4.08	5.4	5.48	5.15	-0.604805	5.49833933583114E-6	1.028754077443E-4
100153041	CDK5RAP1	4.01	5.08	4.95	4.35	4.91	4.8	-0.135927	0.417670520505729	0.78851206247453
100153042	TGM3	0.24	0.08	0.07	0.11	0	0	1.63449113909759	0.2331399539591	0.577192978865097
100153043	TMEM229B	0.52	0.34	0.21	0.46	0.44	0.46	-0.485806	0.211107625095971	0.54544081259319
100153047	NUP133	6.34	7.99	7.85	8.08	10.61	10.9	-0.547048	4.461183596196E-4	0.0046750027346654
100153049	TRIM67	0.02	0.02	0.03	0.03	0.01	0.02	0.21411569858955	0.804337368216479	0.933056382420248
100153050	C4H1orf194	0.37	0.7	0.47	0.37	0.32	0.27	0.400129259827287	0.576576211668348	0.907532535292401
100153051	TMF1	4.72	4.98	4.87	3.7	2.85	3.33	0.423928516391867	0.0054947639075808	0.0373020011556995
100153052	SMS	13.65	20.43	18.6	12.16	15.23	14.74	0.188918571815205	0.291558483373178	0.652617940980713
100153054	GRIN3A	0.11	0.33	0.08	0.08	0.38	0.06	-0.145198	0.8530727013423	0.94736443661784
100153060	FAM160B1	11.23	10.45	11.01	10.64	9.13	9.14	0.0412019588819849	0.774163454423863	0.933056382420248
100153061	VPS72	30.47	31.83	30.93	23.15	24.76	28.3	0.162455262905573	0.166733443722164	0.470908904994965
100153062	UFD1	18.42	20.04	19.45	18.14	17.13	19.16	-0.0430669	0.714435749160607	0.933056382420248
100153064	CHTOP	21.75	26.9	23.96	16.82	20.52	17.26	0.285947801945659	0.0560331276350052	0.224995823492029
100153065	DPM3	27.41	23.64	23.03	19.46	22.66	21.73	0.0896370146485843	0.63275145985503	0.928989544835697
100153068	ASB2	1.63	1.25	1.27	1.12	0.75	0.89	0.455046619187149	0.105577205151151	0.348809309193386
100153069	ZNF318	4.26	3.98	3.99	4.47	4.82	5.49	-0.386616	0.0017306693711101	0.0145497911149905
100153071	TRERF1	0.87	1.16	0.88	1.17	2.38	2.25	-1.15117	1.10753061491525E-5	1.915339667941E-4
100153072	MYEF2	5.53	5.04	5.25	6.87	7.05	7.05	-0.579865	7.99681311574169E-7	1.86228374551154E-5
100153073	SLC25A16	16.42	15.73	15.1	13.32	13.72	15.51	0.0160788971654719	0.893596512584068	0.96657713086693
100153074	NCR2	0.35	0.06	0.12	0.08	0	0.11	1.33631306268645	0.287628682111566	0.649946971600266
100153076	DTWD1	2.17	3.11	3.33	2.6	3.23	2.53	-0.116248	0.666491997819328	0.932248220309341
100153077	OPN4	0.1	0	0	0	0	0	0.914267358172728	0.822711263035691	0.933056382420248
100153078	FZD3	1.58	2.09	1.71	1.38	1.8	1.8	-0.122596	0.509183705540424	0.858029905124822
100153079	TESPA1	0.02	0.02	0.02	0.03	0.02	0.02	-0.0522766	0.947326431460258	0.995877199325319
100153086	RNASE12
100153087	LOC100153087	0.05	0.03	0.09	0.03	0.05	0.08	-0.040499	0.970228255241424	0.996174676924391
100153088	CRLS1	22.26	14.87	21.03	22.66	16.18	19.02	-0.127301	0.559475432057701	0.895870856170711
100153090	CTSS	1.28	1.44	1.47	1.08	0.77	1.08	0.382989930838574	0.0869284964654042	0.306376658239035
100153093	LOC100153093	0.03	0.03	0.07	0.03	0.01	0	1.28793740167677	0.170435682627074	0.478011265360173
100153094	LOC100153094	9.65	10.92	11.14	9.32	11.85	13.47	-0.253825	0.151037972457824	0.441446800050987
100153097	SMG5	27.8	26.97	26.95	19.39	17.62	16.2	0.476964257479164	7.889947397303E-4	0.0075851535751088
100153098	SLC39A1	44.07	44.19	45.85	40.35	45.65	45.83	-0.106194	0.29910918529498	0.661712027562093
100153102	SPATS1	0.47	0.61	0.85	0.65	0.7	0.53	-0.0952509	0.803636044907055	0.933056382420248
100153104	POLH	4.92	7.18	8.1	3.43	5.51	5.42	0.34421879932893	0.148033310219132	0.435827606598792
100153106	BVES	3.98	3.05	2.73	4.1	2.53	2.36	-0.0580716	0.842107935161721	0.941829219017878
100153107	PAN2	4.62	6.63	6.6	5.28	7.56	7.24	-0.319195	0.0914354836313052	0.316896912870251
100153108	PTPN20
100153109	MBOAT4	0	0	0.02	0.02	0	0	-0.0475049	0.990552378479604	0.996174676924391
100153110	LOC100153110
100153111	DDX21	25.21	32.32	31.79	22.2	26.54	26.71	0.110507814153232	0.415043668776958	0.786266041667451
100153112	LOC100153112
100153116	GRID1	0.15	0.1	0.07	0.11	0.07	0.08	0.362034777336928	0.62263884262563	0.928989544835697
100153119	BCL2L10	0.36	0.16	0.17	0.14	0.06	0.12	0.960581188805346	0.104937356512612	0.34710746518814
100153121	ESPL1	1.48	2.73	3.81	1.96	5.2	5.58	-0.796352	0.0372774246921393	0.166456888377299
100153130	SRPX2	2.99	2.85	3.02	2.29	3.27	2.91	-0.0631544	0.752792294728275	0.933056382420248
100153133	UBE2C	13.18	25.4	34.87	10.02	25.78	30.67	0.0204598278119468	0.958824556932041	0.996174676924391
100153134	LRRC74A
100153137	GBP2	1.82	1.66	1.79	2.42	2.02	2.08	-0.446796	0.0439253565818513	0.188207609878285
100153138	OGFRL1	2.59	3.33	3.45	2.08	2.44	3.26	0.132671428023606	0.472805822724282	0.835840960646275
100153139	LOC100153139
100153141	GPATCH2L	10.08	9.59	9.37	10.46	8.97	9.46	-0.0633566	0.613435432738636	0.927913549917457
100153143	BCAR3	4.63	5.85	6.71	4.54	9.63	6.43	-0.445499	0.0987539875322173	0.333391370724735
100153144	FBXO43	0.05	0.11	0.22	0.02	0.06	0.09	1.03016509489805	0.218981830276233	0.556514476424079
100153145	MRPL44	9.11	10.68	11.15	10.61	9.24	9.51	-0.0613511	0.708063032836387	0.933056382420248
100153147	STK16	7.65	8.19	7.52	7.14	9.23	7.7	-0.174472	0.309245024066802	0.673364724138713
100153149	AKAP2	74.94	54.1	61.52	70.8	59.9	71.78	-0.219384	0.203962337436664	0.534130813179408
100153150	LOC100153150	1.27	1.13	1.32	1.44	0.96	1.3	-0.122535	0.723918923478357	0.933056382420248
100153151	SORBS1	15.28	6.95	7.93	16.1	10.68	9.73	-0.506462	0.118328085634504	0.376570630736369
100153154	LHX5
100153155	XCL1	0	0	0	0.19	0	0	-1.00929	0.804640963393398	0.933056382420248
100153156	RIPOR3	0.08	0.1	0.16	0.21	0.1	0.08	-0.259978	0.681549849427635	0.933056382420248
100153158	ADPRH	4.19	4.77	5.46	7.59	8.37	7.06	-0.657161	9.4930735330695E-8	2.73876513522391E-6
100153159	TINAG	0.06	0.02	0.1	0.02	0	0	3.02722963085172	0.111241336237426	0.361245204989136
100153160	YWHAB	134.9	153.19	147.32	151.2	157.04	149.55	-0.206	0.0589030407284614	0.233282434205357
100153161	MPDZ	13.23	12.6	13.35	22.25	18.9	20.01	-0.771184	1.18696732786365E-8	4.10079795777722E-7
100153162	RING1	22.72	27.61	27.64	22.56	25.71	24.72	-0.0383639	0.765319773228357	0.933056382420248
100153163	LOC100153163	2.88	4.6	5.01	2.74	4.16	4.77	-0.0284157	0.915380466985192	0.979117994592383
100153164	TRIP4	6.65	8.97	8.37	8.84	10.55	9.24	-0.38903	0.0214764409832738	0.110282479197787
100153166	SLC29A3	2.96	3.46	3.08	2.8	3.54	3.2	-0.135694	0.45733126679105	0.825684141827884
100153167	PSAP	358.76	343.34	412.36	441.69	372.92	434.17	-0.286771	0.0322400796859201	0.149752479390897
100153168	MTDH	22.45	25.59	23.61	18.82	21.73	22.61	-0.00404176	0.97483254169952	0.996174676924391
100153171	DNPEP	21.75	37.65	29.28	23.03	35.08	24.35	-0.030616	0.897230290546532	0.968311504200167
100153172	TDRD3	2.99	3.57	3.28	3.65	4.42	4.61	-0.463239	0.0015164794295915	0.0130464967228209
100153175	ARPC2	395.55	422.89	414.35	371.35	397.64	442.37	-0.104247	0.279882184360525	0.641593174812826
100153176	SFRP5	12.37	6.22	10.11	14.15	8.33	10.47	-0.333824	0.277734788900472	0.639406409600838
100153179	SUDS3	18.95	18.76	17.76	20.61	21.91	20.05	-0.218635	0.0910284898658061	0.315885631914807
100153184	KHDRBS2	0	0	0.02	0	0	0.02	-0.0475051	0.990610861140005	0.996174676924391
100153186	MAL2	4.64	3.6	2.88	4.17	4.75	2.78	-0.208651	0.458874546962188	0.826633114554648
100153189	HDDC3	7.49	9	9.37	7.44	8.97	10.35	-0.157582	0.372479213399244	0.747609424376851
100153190	FRMPD1	0.25	0.38	0.44	0.43	0.38	0.37	-0.271904	0.388414255564579	0.760717072883821
100153191	SIT1	0.21	0.23	0.31	0	0.03	0	4.49047700218336	0.0024334008276596	0.0193170122755869
100153193	RIMBP2	0.32	0.34	0.31	0.16	0.11	0.32	0.857388652045555	0.0531370859281837	0.21626461910141
100153196	STX7	15.23	17.2	16.41	13.29	15.38	16.99	-0.0315899	0.804078734455367	0.933056382420248
100153197	ARID4A	1.72	1.58	1.29	1.66	1.67	2.06	-0.360187	0.0608744977566853	0.238893381581043
100153198	INKA2	19.66	23.17	20.05	4.09	2.6	2.35	2.66402334421393	1.66194651476401E-29	8.07494965348038E-27
100153199	RAP1A	6.11	7.53	7.04	5.86	6.16	5.95	0.0612292438781821	0.674850502739008	0.933056382420248
100153200	SEMA3B	5.87	6.37	6.59	4.25	6.07	5.07	0.134756809916942	0.417815722882875	0.788686437928268
100153204	WDR61	14.61	15.66	16	16.52	15.01	15.28	-0.153344	0.214862133530028	0.551160675773868
100153205	LOC100153205	0.1	0.1	0.2	0.07	0.03	0.09	1.05610616002283	0.205423531829184	0.536062600962602
100153212	LACTB2	5.56	5.75	5.47	5.86	6.24	6.55	-0.284702	0.0559893349345315	0.224942058320778
100153213	HS6ST2	2.32	3.26	6.11	2.41	3.86	7.62	-0.383592	0.347650724885916	0.720716302809185
100153216	LOC100153216
100153217	IKZF5	2.81	3.23	2.69	2.49	2.78	2.47	0.0412464867573904	0.797744061952713	0.933056382420248
100153219	AP5M1	2.42	2.9	2.67	1.9	2.01	2.14	0.270226649992953	0.0300488758710066	0.142295187254256
100153223	MAGI3	8.65	7.38	8.41	11.48	9.71	10.06	-0.531932	8.401907305162E-4	0.0079746475228224
100153225	SEMA3F	4.22	4.53	4.81	2.95	3.57	3.15	0.350849294476396	0.0184216523827562	0.0977764155210135
100153227	BIN3	5.09	5.91	5.18	4.83	4.85	5.57	-0.0417376	0.796087371810877	0.933056382420248
100153228	TNKS	11.14	10.83	8.97	11.45	11.2	11.54	-0.274088	0.0582600341349825	0.23139219474138
100153229	XPO7	22.71	22.29	19.97	24.34	24.64	23.3	-0.286275	0.0252145476156581	0.124430157683372
100153230	TST	2.47	1.72	3.78	2.71	2.09	3.29	-0.156164	0.637825255078527	0.928989544835697
100153231	CNBD1
100153233	NBN	2.9	3.42	2.8	2.49	2.48	3.21	0.0298180065041832	0.862738201343073	0.951698226944309
100153235	RBM26	8.43	7.8	7.56	8.75	8.8	9.49	-0.281983	0.0165443834473292	0.0899811018667206
100153238	EMC9	4.96	6.66	5.16	5.81	4.98	4.37	0.0835116794246996	0.720627204573898	0.933056382420248
100153240	LOC100153240
100153243	APOA2
100153245	FBXL6	3.95	4.85	4.56	4.47	4.69	4.24	-0.148688	0.388789680700998	0.761313467646977
100153247	TDP1	1.94	2.13	2.01	3.08	3.88	3.47	-0.920849	4.85681334391749E-7	1.18554271497061E-5
100153248	FGFR1	8.58	6.09	5.83	9.4	6.57	6.68	-0.279729	0.250571968528849	0.601671516657671
100153249	LRFN2	0.1	0.09	0.2	0.03	0.03	0.07	1.41265627461234	0.0261134516825607	0.127692253761809
100153250	GPD1	0.52	0.9	0.68	0.46	0.42	0.46	0.590104033417258	0.0308243874182312	0.144842262522504
100153251	WDR72	0	0	0	0.01	0	0.01	-1.91554	0.628497801003172	0.928989544835697
100153254	CSF2RB	0.01	0.01	0.03	0	0	0.08	-1.03731	0.565814059307819	0.90145049473858
100153256	PPP6C	33.18	31.78	28.86	24.79	26.63	26.74	0.134422090672591	0.299180896584091	0.661747759551921
100153257	MMP16	1.15	0.97	0.85	1.21	1.28	1.2	-0.443986	0.0155345224330156	0.0857395837855404
100153260	APOOL	31.36	28.6	30.5	27.02	25.33	27.88	0.038040211009867	0.75760593644796	0.933056382420248
100153261	LOC100153261
100153263	RIPK3	2.75	2.71	2.07	3.74	2.96	3.14	-0.518301	0.0279109974048927	0.13450183100815
100153265	SH2D2A	0.23	0.3	0.23	0.07	0.06	0.08	1.69518142022121	0.0112849481791677	0.0665564405169008
100153268	TIPIN	0.63	1.16	1	0.56	0.81	0.98	0.128715564905305	0.652335555386125	0.928989544835697
100153269	MYF5
100153272	RIPPLY3	0.14	0.03	0.06	0	0	0	3.83475886723446	0.0763648286347635	0.280986585468219
100153273	MPZ	0.1	0.15	0.12	0.07	0.16	0.09	0.0297281534957018	0.970649671473219	0.996174676924391
100153276	EML5	0.02	0.03	0.04	0.1	0.05	0.12	-1.66209	0.0076345517869187	0.0486355109672386
100153278	SPATA7	0.94	1.15	0.9	1.54	1.59	1.77	-0.680653	0.0053723326639124	0.0366326149607983
100153279	ACVRL1	0.11	0.06	0.1	0.16	0.04	0.09	-0.2738	0.703937011305863	0.933056382420248
100153283	SH2D4B	3.57	3.1	4.36	0.46	0.41	0.69	2.70209552442914	2.8289688813083298E-42	3.76498858508035E-39
100153287	HCAR1	0.04	0	0	0	0	0	0.914267358172728	0.822711263035691	0.933056382420248
100153288	PZP	0.01	0	0.01	0	0	0	1.83328837527285	0.64610518479492	0.928989544835697
100153296	RBL1	1.41	3.21	2.76	1.47	3.32	3.31	-0.255258	0.464054608559846	0.829438272051515
100153301	ALDH6A1	3.63	4.87	4.32	5.08	6.67	6.57	-0.628847	1.741175094836E-4	0.0020991480761296
100153302	SLC10A1
100153303	ELAVL2	0.04	0.03	0.04	0.1	0.08	0.05	-1.2699	0.119249271637322	0.378026118974569
100153304	ADO	6.58	8.29	7.18	4.5	6.42	5.98	0.251662203376736	0.131842371952905	0.403041208553708
100153306	MAP2	2.64	2.64	2.35	3.03	2.57	3.21	-0.303462	0.0361870855933316	0.162799337156361
100153308	TCTN1	8.54	11.02	9.51	9.17	11.36	11.35	-0.273649	0.058988078195982	0.233435691477571
100153309	C5H12orf4	10.01	12.93	10.11	9.74	11.06	11.26	-0.178317	0.202018787332258	0.530570148454777
100153310	MPHOSPH10	1.31	2.11	2.36	1.63	1.31	1.66	0.187425465784148	0.474738170385859	0.836645229654721
100153311	FGFBP3	0.03	0	0.06	0.03	0	0	1.44619825775142	0.596496758092572	0.918906009718778
100153312	CDCA3	3.56	6.03	10.41	3.73	9.96	10.14	-0.381334	0.363639039690085	0.737573570738709
100153315	TCTN2	1.71	2.17	2.31	2.16	2.6	2.75	-0.41444	0.0350740582728467	0.159195866508279
100153318	RTP1	0.02	0	0	0	0	0	2.44777439945633	0.539711523102558	0.882461926295033
100153320	LOC100153320
100153321	RRAGA	28.03	28.25	28.87	27.58	27.65	29.44	-0.119204	0.233516709579959	0.577849472016601
100153322	MTG1	3.54	4.32	4.64	3.91	3.95	3.6	-0.00910864	0.963492808515138	0.996174676924391
100153325	LOC100153325
100153329	LOC100153329	0.06	0	0	0	0	0	1.86057311953704	0.644586787682211	0.928989544835697
100153330	RHOBTB1	7.54	7.12	7.27	6.34	8	6.83	-0.0785513	0.589047984632729	0.915368604661057
100153332	OXR1	41.77	41.81	37.75	27.65	29.87	31.9	0.31476153327338	0.0051681483343174	0.0355099933812474
100153333	MIPOL1	0.81	1.01	0.78	1.04	0.97	1.16	-0.375504	0.107540679461652	0.352518761867764
100153334	TBC1D12	3.14	3.34	3.29	3.79	3.96	4.27	-0.455871	5.193852249515E-4	0.0053530098724981
100153335	STRA6	2.92	3.24	2.02	1.97	2.21	1.84	0.386921411839672	0.0940830501331034	0.323255378221382
100153339	RANBP9	18.45	21.1	18.13	17.97	16.56	17.94	0.0033541333432414	0.979254387390972	0.996174676924391
100153340	LOC100153340	0	0	0	0	0.04	0	-1.00929	0.804640963393398	0.933056382420248
100153341	EPM2A	5.5	5.78	6.57	4.67	4.38	3.94	0.215809104569351	0.162750999871797	0.463812317854547
100153342	GDAP2	2.42	2.67	2.68	2.8	3.39	3.16	-0.399737	0.0014034202902721	0.012256403733304
100153343	RWDD1	20.99	21.74	16.2	14.25	17.79	19.55	0.0760566047024446	0.682715953040117	0.933056382420248
100153346	MICAL1	16.9	26.29	25.47	14.81	25.76	24.5	-0.0509174	0.826709184759503	0.935336316848824
100153347	GOLPH3L	18.23	20.31	17.98	17.69	21.24	22.11	-0.238683	0.0639594824877539	0.247697337923855
100153348	MRPL13	27.1	24.45	23.73	21.55	25.05	24.49	-0.0445761	0.764076526810055	0.933056382420248
100153351	VPS18	9.95	9.42	9.41	8.71	7.77	8.72	0.073766551416989	0.566374740783296	0.901880428446804
100153354	CNOT2	29.6	30.65	27.73	27.22	26.3	29.53	-0.0470378	0.68703358373369	0.933056382420248
100153355	LRP11	7.24	5	4.16	8.43	5.82	4.94	-0.363202	0.210987565377893	0.545262390779989
100153356	ZNF239	1.26	1.3	1.25	1.41	1.42	1.4	-0.310227	0.120163602650208	0.37970557211963
100153358	C14H10orf53
100153359	LOC100153359	0.04	0.02	0.04	0.02	0.03	0.01	0.77034899621472	0.608784676800927	0.925503370058768
100153360	LOC100153360
100153362	LUZP4
100153365	CD83	92.47	64.52	88.44	98.45	56.04	126.42	-0.266866	0.328214393178666	0.696886296175291
100153366	LOC100153366
100153367	N4BP2L1	7.58	6.94	5.86	4.56	2.3	3.43	0.849997093590113	0.0010727688483817	0.0097730519193351
100153368	ELOVL2	0.13	0.09	0.1	0.03	0.06	0.02	1.37407013896207	0.0832089821256878	0.29751512006393
100153369	NOTCH2	58.07	59.56	58.26	79.12	92.02	87.52	-0.690583	5.61519377784626E-11	3.1194388664224E-9
100153371	CA14	0	0.02	0.02	0.01	0.03	0.02	-1.05855	0.588618422115856	0.915164588212753
100153372	SP3	16.96	18.8	18.67	15.85	17.23	17.19	-0.0240929	0.816034221648607	0.933056382420248
100153374	PRUNE2	34.47	29.53	25.13	58.03	59.16	46.21	-1.00458	2.49594587705416E-7	6.51329098862981E-6
100153376	ENPP5	2.07	1.47	2.03	2.61	2.08	2.36	-0.483208	0.0242318532872687	0.120553080603356
100153378	GPR18	0	0.06	0.02	0	0	0	2.7742015699932	0.385725359544608	0.758699599769845
100153380	RP1L1	0	0	0	0.01	0	0.01	-2.50798	0.464066074891468	0.829438272051515
100153381	ELOC	9.6	10.17	9.82	8.1	9.33	10.11	-0.0254781	0.84545002842976	0.943934924707679
100153386	SLA-DRB1	0.11	0.43	0.35	0	0.03	1.33	-0.119682	0.928712370421717	0.986257481911211
100153387	SLA-DQA1	0.04	0	0.22	0.07	0.07	0.82	-1.94224	0.170298899434486	0.477848502309069
100153395	FNDC3B	53.25	47.38	47.1	66.4	61.12	63.13	-0.500342	1.309594225418E-4	0.0016315294765995
100153398	EFHD1	0.24	0.05	0.32	0.03	0.03	0	3.82079002054817	0.0059257259856302	0.0395522335989087
100153399	SPATA3	0	0.01	0.01	0	0	0	2.37691074805908	0.496098052844249	0.847881708406614
100153400	INA	0.92	0.16	0.14	0.8	0.11	0.14	0.073067250991321	0.934063263414863	0.989100070995026
100153401	INTS14	6.57	7.03	7.77	7.98	7.81	9.02	-0.384227	0.0032042410737337	0.024181908103301
100153402	G2E3	1.77	2.2	2.76	2.07	2.83	3.19	-0.392083	0.0725287780479241	0.270876756472298
100153403	EEA1	9.51	12.46	10.39	10.27	13.46	12.54	-0.304552	0.0587259891810884	0.232850068501699
100153404	MAPKAPK5	12.42	14.51	13.99	12.63	11.89	13.28	-0.018325	0.888025001790153	0.964121632432311
100153406	LOC100153406
100153407	CSDC2	7.34	11.85	10.66	7.11	12.84	10.65	-0.181008	0.46067232788176	0.828201759331812
100153408	RNF8	7.79	7.75	8.61	8.92	8.5	8.59	-0.178843	0.162027090297166	0.462379425476804
100153410	STK38	23.01	23.56	22.64	23.06	23.71	24.02	-0.164749	0.111601462809251	0.361877200910082
100153414	PHF1	6.28	5.53	6.46	3.93	3.87	3.91	0.506438458011989	7.084394965507E-4	0.0069459746923189
100153416	CHCHD1	1.84	2.39	2.55	1.18	2.28	2.76	0.0049210621872393	0.988692707299144	0.996174676924391
100153417	C4H8orf37	3.23	3.73	3.14	3.9	4.08	4.2	-0.402087	0.0104477675572373	0.0626334048035711
100153422	FAM222A	1.81	0.65	0.79	0.97	0.4	0.57	0.557032241892224	0.245714533212854	0.59557318414145
100153423	GATC	5.28	5.68	5.09	5.95	5.93	4.84	-0.196664	0.255413942777076	0.608753467912973
100153428	UBA3	21.27	22.54	22.52	20.08	21.79	21.25	-0.0589815	0.584652802519165	0.91259762765707
100153430	NUDCD1	5.82	7.1	6.2	5.79	6.34	6.57	-0.100277	0.455688379202589	0.824360953209739
100153431	OLIG3
100153433	MESP2	4.05	3.57	4.11	3.42	3.98	4.06	-0.082641	0.59949891252487	0.92081687888491
100153434	ABHD2	107.72	88.35	78.66	113.86	106.43	86.13	-0.292174	0.138277548842122	0.415538559793574
100153442	SMPDL3A	8.69	3.16	4.77	9.3	3.49	5.98	-0.305655	0.607676254285259	0.924955412262122
100153443	GPHN	9.49	9.08	8.37	10.96	10.48	10.32	-0.341136	0.0124288436271097	0.0718773669801301
100153444	UROS	9.6	10.59	9.51	10.12	11	9.99	-0.202089	0.170169611410098	0.477660871642652
100153445	WNT7A	0.17	0.02	0.05	0.06	0.03	0.02	0.906452237001375	0.397745125983106	0.770324473669274
100153448	HENMT1	2.62	1.91	2.13	0.92	0.52	0.82	1.42584548391419	1.39509268635517E-5	2.341216399634E-4
100153454	COL4A2	133.06	111.52	102.02	172.34	164.58	143.53	-0.606101	4.738968577428E-4	0.0049323300970784
100153456	NAXD	23.59	23.26	29.88	22.57	20.61	26.39	0.0075693009225557	0.960205524652361	0.996174676924391
100153460	AKAP5	1.77	1.05	0.65	1.14	1	0.77	0.140172635326788	0.731059920785849	0.933056382420248
100153461	EGLN1	23.12	26.92	23.46	20.45	25.08	21.92	-0.00404491	0.977265680841811	0.996174676924391
100153462	CNTN4	0.54	0.76	0.7	0.52	0.59	0.63	0.0823013312426874	0.769708789185407	0.933056382420248
100153468	LOC100153468	0	0	0	0.04	0	0	-1.00929	0.804640963393398	0.933056382420248
100153472	TOR1B	10	9.63	10.27	9.13	9.67	9.71	-0.0638851	0.589087450585191	0.915368604661057
100153473	CCDC188
100153477	SEMA6C	1.95	1.7	1.53	2.09	1.69	2.14	-0.312289	0.102298622336257	0.341339859332625
100153480	SNRPD3	48.34	53.52	49.71	42.78	41.31	45.04	0.0562252996378535	0.655610466995634	0.928989544835697
100153482	LOC100153482	0	0.11	0	0	0	0	1.7646040672464	0.662419783018984	0.929262513002873
100153483	ADAM15	6.06	7.01	6.72	6.47	8.27	7.9	-0.328141	0.0242192383908004	0.120553080603356
100153484	GLMP	37.42	38.94	38.17	30.36	35.6	40.45	-0.021889	0.857971317703595	0.949407202476576
100153485	TCP1	122.4	123.51	123.88	103.69	111.38	110.03	0.0541043237032303	0.57291571446507	0.905713494596612
100153486	NFKBIE	16.06	15.56	18.08	6.41	4.52	6.56	1.37343079086044	3.25316324642121E-14	2.92021486724203E-12
100153489	PTAR1	3.7	4.58	3.73	2.92	3.18	3.2	0.236367093356648	0.101501883672882	0.339522747156257
100153490	LOC100153490
100153494	LOC100153494
100153496	LOC100153496	0	0	0.02	0	0	0.04	-0.932236	0.792588078893911	0.933056382420248
100153498	OSGEP	2.77	4	4.18	2.83	3.82	4.5	-0.159343	0.530073257629506	0.875846849372729
100153499	TCEAL2	0.04	0	0	0	0.04	0.04	-0.929467	0.755082484732067	0.933056382420248
100153500	NUP188	15.06	17.69	17.45	16.54	20.03	19.16	-0.283412	0.0203755429559099	0.105818691869766
100153501	LCN2	0.64	1.18	0.51	0.24	0.51	0.25	1.11031309614717	0.0873449574214574	0.307288722977628
100153503	MMP11	7.17	9.05	9.26	8.29	11.05	11.82	-0.623523	2.95022136947E-4	0.0032998276860778
100153504	F13A1	0	0.02	0.02	0	0.02	0.04	-0.861621	0.627147511692416	0.928989544835697
100153506	PISD	18.78	19.74	23.79	11.28	11.69	12.84	0.826075140566286	5.19496727314197E-8	1.59336621473823E-6
100153507	TUBB2B	44.14	64.71	52.29	33.99	65.12	40.63	0.0719512626564039	0.773998434653065	0.933056382420248
100153508	NPR1	2.22	3.22	1.56	2.47	3.5	2.03	-0.326077	0.286463072214224	0.648663607077778
100153512	HDGF	43.76	44.53	45.74	44.34	47.06	48.12	-0.195651	0.0416726012293083	0.181141483048726
100153513	SERPINA5	0.02	0	0.02	0	0	0	1.83328837527285	0.64610518479492	0.928989544835697
100153516	BAZ2A	12.09	10.21	11.22	15.06	16.1	17.91	-0.679342	7.70637569096836E-8	2.26384030614723E-6
100153518	STAT6	31.4	30.44	29.13	26.7	27.81	27.36	0.0186080936448333	0.86871910002975	0.954571462962666
100153519	LOC100153519	0	0.13	0.26	0	0.16	0.29	-0.221783	0.88823917246793	0.964217358296451
100153520	HKDC1	2.4	1.2	1.88	1.66	0.69	1.43	0.409478137820501	0.241266343189344	0.589500193777475
100153522	DOCK8	0.1	0.11	0.26	0.09	0.07	0.08	0.83838289378099	0.0984135487384483	0.332608891121111
100153530	ZNF518A	2.3	3.12	2.97	2.41	2.71	3.15	-0.00133741	0.993409737748077	0.997055661043843
100153531	VSIG10	11.1	10.26	10.26	17.8	14.45	14.12	-0.684548	2.24742167032394E-5	3.566281872919E-4
100153535	PCIF1	5.74	6.5	7.26	6.01	7.11	8.06	-0.233951	0.132019900607316	0.403467367970243
100153537	HERC1	12.35	10.83	11.42	24.07	20.84	20.98	-1.06706	1.62984058458744E-13	1.3460270539271699E-11
100153539	ADAMTS14	4.61	3.11	3.73	3.74	3.5	3.14	0.0072202258074766	0.971458192668643	0.996174676924391
100153541	AIFM2	11.1	12.31	12.08	11.1	9.46	10.81	0.0492731857966491	0.73708303102113	0.933056382420248
100153543	LOC100153543	0.39	0.53	0.57	0.42	0.46	0.47	0.0015430882349528	0.995575652111505	0.99776395975911
100153546	SLC23A3	0.37	0.35	0.44	0.38	0.46	0.41	-0.237486	0.417551360267243	0.788479157173368
100153548	CEP43	1.8	1.86	2.4	2.23	2.31	2.79	-0.412493	0.0240271129792969	0.119861461586747
100153549	EAPP	10.85	10.6	9.84	8.82	10.32	10.96	-0.0722127	0.646295225101947	0.928989544835697
100153550	EXOSC1	7.29	7.81	6.64	6.57	6.14	6.44	0.0510588691420439	0.732648329585275	0.933056382420248
100153553	MPZL1	40.26	36.14	34.89	33.21	34.82	36.02	-0.0306364	0.803080471043943	0.933056382420248
100153555	GABRR1	0	0.02	0.02	0.01	0	0	1.82510215275649	0.474034435615804	0.8362260300945
100153556	CDH22	0.77	0.69	1.02	0.73	0.83	0.82	-0.0724202	0.772657144373402	0.933056382420248
100153560	DDX18	14.67	17.3	16.67	14.46	13.47	14	0.0788014830276012	0.520109480467609	0.867936062645887
100153561	SNX1	10.69	11.17	10.22	10.41	10.21	10.91	-0.105177	0.340053115479804	0.712036009299912
100153563	CCHCR1	1.71	2.98	2.68	1.9	3.27	3.03	-0.293573	0.285522970057928	0.647764745927298
100153566	DNAJC12	0.82	0.69	0.85	0.75	0.6	0.46	0.268098377997843	0.558202315302143	0.894597129441542
100153567	SKIL	12.31	15.03	13.97	14.13	14.69	16.47	-0.264891	0.0234748367338601	0.118010305866884
100153570	ZIC1	0	0	0	0	0	0	0.914267358172728	0.822711263035691	0.933056382420248
100153578	CPXM2	0.09	0.06	0.16	0.05	0.07	0.03	1.03239129270289	0.28513467003006	0.647235613616622
100153581	NUP153	15.14	21.75	22.06	11.36	12.03	12.52	0.569821235425987	3.792167003686E-4	0.004085823019459
100153582	TAFA3	2.12	1.86	2.21	1.56	1.88	1.12	0.293358292918617	0.276990692545123	0.638840046624941
100153584	SMAD9	27.77	25.65	26.72	36.84	30.39	34.29	-0.474499	0.0010812438518448	0.0098327018137169
100153585	EGFL6	1.68	2.45	2.02	1.54	1.96	1.66	0.132912613022011	0.561849960694467	0.898173558432089
100153587	SHB	10.89	9	11.39	7.96	7.7	8.15	0.260717745377605	0.0803650336286538	0.290605278130312
100153588	ECT2L	0	0.03	0.01	0	0	0.01	1.81509366660918	0.48549745565146	0.842797500500121
100153591	SMIM10	0.04	0.04	0.04	0	0.08	0.02	0.230163238343035	0.882812505964877	0.961066883194379
100153595	PTPRG	41.44	38.99	44.36	36.21	34.47	36.94	-0.233624	0.0298200571301891	0.141496194195488
100153597	IBTK	7.86	8.52	8.97	7.92	9.05	8.74	-0.150262	0.186272558540647	0.504371300717629
100153598	LOC100153598	3.94	4.35	4.9	4.72	5.23	5.22	-0.296204	0.0381245372997562	0.169213621603135
100153601	MOSPD2	5.23	4.89	5.01	4.16	4.27	4.34	0.106513164109965	0.491947146359584	0.847059471357906
100153602	FSIP2	0	0	0	0	0	0	0.826664596099641	0.783438772827995	0.933056382420248
100153603	N4BP2L2	22.15	21.38	19.55	14.34	10.38	13.21	0.542632776803592	0.0012020026787357	0.0107487161301645
100153604	TRMT10B	1.39	1.85	1.5	1.54	1.91	1.81	-0.271844	0.207140067920896	0.538521953376816
100153607	CCDC9B	6.63	6.15	5.34	6.87	9.5	6.09	-0.443747	0.0374091657677811	0.166850439188661
100153608	CBR4	3.33	3.35	3.17	3.8	3.52	3.1	-0.211256	0.278369229996247	0.639946085631628
100153609	PTPRK	10.32	11	9.06	13.1	15.58	13.36	-0.598925	4.44572715513118E-5	6.464784238411E-4
100153610	FAM53B	9.37	8.52	10.02	8.99	6.9	7.56	0.1116313435665	0.478215767664493	0.839201092026034
100153615	GPR68	5.95	7.14	6.74	3.27	6.79	5	0.291845505830385	0.231389635948708	0.574590920507957
100153617	UFL1	7.82	11.75	8.56	8.72	10.64	9.9	-0.18901	0.313857392303106	0.67818542837767
100153621	FAM214A	11.88	11.44	10.46	12.2	10.72	11.05	-0.130113	0.372192408455149	0.747412558079912
100153622	SLC25A37	12.49	12.28	13.32	13.68	13.18	22.59	-0.498177	0.0134534773605895	0.0765305597486797
100153623	SORBS3	28.42	25.89	30.54	21.04	26.37	29.29	0.0188193247206726	0.896602851064927	0.968049668788907
100153624	REEP4	5.09	5.64	6.96	3.75	5.37	5.83	0.13070297053326	0.563898412323349	0.900225847565334
100153625	PDCL	6.52	7.9	7.13	6.71	7.98	7.08	-0.147579	0.315037033426177	0.679966407641749
100153630	CSRP2	61.13	21.41	26.91	66.42	18.84	37.5	-0.331833	0.625784174339228	0.928989544835697
100153635	CD244	0.02	0	0.02	0	0	0	1.83328837527285	0.64610518479492	0.928989544835697
100153636	PPOX	16.41	19.1	21.28	17.89	18.68	20.95	-0.150077	0.265082615914291	0.622539425589723
100153638	TONSL	1.46	3.24	3.69	2.36	4.17	4.03	-0.472381	0.149774734948149	0.43933471340053
100153639	CCNC	8.12	10.25	8.63	6.01	8.11	9.11	0.101208015824432	0.575517743340582	0.906590506631568
100153642	ANKRD37	1.73	2.72	4.85	0.67	1.11	0.9	1.6576279763892	1.869135139422E-4	0.002224503367718
100153645	CALB1	0.05	0	0	0	0	0	0.914267358172728	0.822711263035691	0.933056382420248
100153648	OBI1	4.1	5.37	4.46	4.61	5.54	5.92	-0.335779	0.0371206685320908	0.165950586208164
100153650	MTUS1	2.49	1.17	1.75	1.72	0.85	1.65	0.232962960556616	0.509144092254921	0.858010386694734
100153654	ZNRF3	3.36	3.86	3.47	2.93	2.9	2.63	0.0812287497384568	0.615471364233989	0.928989544835697
100153655	DCAF8	20.07	18.98	21.57	25.46	23.46	24.94	-0.353413	8.842270063766E-4	0.0083152653349272
100153656	KLHDC9	1.4	1.85	2.05	1.36	2.18	2.45	-0.303959	0.284194769419862	0.64711759963862
100153657	PHF20L1	14.86	13.45	12.75	11.69	11.02	12.45	0.0843914057402277	0.536532021129028	0.88102811902578
100153659	FCRLB
100153661	LOC100153661
100153665	KLF10	17.2	21.35	26.61	11.31	20.33	15.17	0.34236480179081	0.141114872779123	0.421893120562072
100153668	RAD23B	47.84	48.43	40.88	41.14	45.48	46.16	-0.0701338	0.591686263921749	0.916349837848369
100153669	TMEM38B	4.48	5.12	4.08	4.06	3.92	3.04	0.17398937640817	0.458258298547288	0.826314098650966
100153672	LOC100153672	0.66	0.59	0.54	0.4	0.39	0.53	0.311976666106418	0.337468194031354	0.707972563965602
100153673	CUX2	0.06	0.07	0.07	0.18	0.09	0.12	-1.15365	0.0314857274609021	0.147231609773635
100153676	PCMTD1	22.34	22.13	18.65	20.63	19.55	19.94	-0.0551222	0.697921024411485	0.933056382420248
100153677	CLIP1	20.19	20.91	19.16	19.65	20.44	21.11	-0.143177	0.177270166093385	0.489842117795524
100153685	LMBRD1	5.57	5.21	3.78	6.1	5	5.07	-0.283267	0.189590506728767	0.509851884635195
100153687	HAUS6	3.9	5.25	4.8	3.74	4.49	4.75	-0.0341817	0.823861684437614	0.933672800458944
100153693	IFN-DELTA-8
100153697	LOC100153697	0.31	0.24	0.25	0.49	0.36	0.43	-0.804155	0.150725675955747	0.440828677718843
100153698	ACAD11	2.96	3.34	3.2	4.39	5.36	5.06	-0.772946	6.73196113286336E-7	1.59988610463469E-5
100153701	LANCL1	9.2	8.46	8.61	10.49	9.63	10.15	-0.335069	0.0098858995471483	0.0599432513693155
100153702	TMEM202	0.17	0.3	0.38	0.13	0	0.11	1.67298774016379	0.0879754533587907	0.308730600028728
100153704	CD276	59.29	58.06	54.61	44.65	52.71	55.12	0.0458079505646274	0.703774701027349	0.933056382420248
100153706	CIT	1.84	3.13	4.62	3.41	6.79	8.11	-1.0288	0.0016725757501996	0.0141749845454855
100153708	ATXN2	30.97	23.77	20.41	21.46	20.03	21.3	0.129273230530039	0.500444709416122	0.850208330033171
100153709	ATN1	29.01	26.73	26	22.41	25.25	25.61	0.0268509412840268	0.822091957324126	0.933056382420248
100153711	LOC100153711
100153712	CDK2AP1	39.25	30.82	36.64	36.16	30.68	33.22	-0.0393029	0.809766096916501	0.933056382420248
100153714	RUBCN	1.39	1.24	1.57	2.5	2.58	2.43	-0.990396	9.79018783875591E-10	4.31761897950652E-8
100153715	TMEM44	4.24	7.39	7.24	4.7	7.2	6.67	-0.100364	0.680083887995121	0.933056382420248
100153716	UBXN2B	3.75	3.61	3.29	3.61	3.23	3.23	-0.0528078	0.737196605323686	0.933056382420248
100153719	LOC100153719	0	0.05	0.1	0.04	0.01	0.02	0.927224825365467	0.539335980784037	0.882461926295033
100153720	LOC100153720
100153721	IFN-DELTA-9
100153723	ABT1	6.99	6.73	7.24	5.5	6.01	5.44	0.171889458486453	0.233450200317224	0.577820864535477
100153724	IFN-ALPHA-8
100153726	PEX3	7.63	8.64	6.93	8.29	10.06	9.54	-0.394759	0.0182857146006129	0.0972759339459088
100153729	ZIC5	0.1	0	0.02	0	0	0	4.66294629284758	0.0419803999354255	0.181911104476695
100153732	LOC100153732
100153733	RAB11FIP2	2.81	3.69	3.2	2.59	3.83	4.08	-0.239872	0.218175760389776	0.555234455065766
100153734	PDZD8	14.82	13.87	13.58	13.41	14.65	13.21	-0.0977619	0.439935865600246	0.81118226890088
100153736	EMC4	17.58	17.92	17.41	15.2	16.69	17.55	-0.0314992	0.804586324550271	0.933056382420248
100153737	PHACTR1	1.17	1.46	1.34	1.55	1.55	1.28	-0.357646	0.0985677763013382	0.332938996741035
100153738	TRIM9	1.63	1.64	1.71	1.24	1.59	1.8	-0.0306868	0.870549072459399	0.955415980351447
100153739	CCDC13	0.11	0.1	0.37	0.03	0.03	0.03	1.09129448560544	0.103553032633368	0.344127492010356
100153742	PEX11B	7.26	7.69	7.85	6.5	8.47	7.71	-0.122664	0.442683540177788	0.813211496419737
100153745	GCHFR	5.5	7.22	6.85	7.13	7.47	7.91	-0.336798	0.0780600213206203	0.285439882048045
100153747	VPS13A	5.06	6.34	5.37	5.34	6.76	7.06	-0.320422	0.0312389613605672	0.146368377046833
100153748	SERINC4	0	0	0.03	0	0	0	0.914267358172728	0.822711263035691	0.933056382420248
100153749	SLC30A4	2.36	3.82	2.9	3.08	3.03	3.38	-0.117993	0.494459385777586	0.847881708406614
100153750	ADAM29
100153751	HAND2	11.4	21.36	9.18	11.46	38.19	11.46	-0.677239	0.321348589651357	0.68805822112675
100153752	CLDN10	0	0	0.17	0	0	0	2.80542686410249	0.476698760103637	0.837787738805324
100153761	CD101	0.08	0.11	0.11	0.01	0.01	0.03	2.73375169466338	4.850137592462E-4	0.0050377574382514
100153765	MEDAG	0.61	0.31	0.28	0.66	0.3	0.25	-0.14372	0.803256708817226	0.933056382420248
100153766	DLEC1	0.26	0.24	0.35	0.22	0.16	0.17	0.478255199439099	0.159034952452116	0.45658036902638
100153767	MTMR11	1.63	2.06	1.9	0.54	1.04	0.98	1.00566330301466	3.630197263563E-4	0.0039474365270931
100153768	ANP32E	7.88	7.52	7.35	6.21	6.76	7.91	-0.225094	0.107157776378796	0.351678370509912
100153769	LOC100153769
100153775	LOC100153775	0.07	0	0.07	0.04	0	0	1.53623780796559	0.491488006382286	0.846858872803928
100153777	TMEM273	0.52	0.18	0.26	0.07	0.03	0.05	2.46716701658872	0.0111980246646902	0.0661848880065972
100153781	POLL	1.97	1.82	1.9	2.15	2.73	2.51	-0.515655	0.011264094748542	0.0665005443784759
100153782	USP30	12.28	9.82	9.47	9.61	9.37	9.68	0.0102215663014851	0.950091192789603	0.996174676924391
100153783	LOC100153783	0.03	0	0	0	0	0	0.914267358172728	0.822711263035691	0.933056382420248
100153785	TAB1	7.68	8.01	8.16	8	9.06	7.23	-0.167567	0.28497671670049	0.647225330701979
100153787	GPR15	0.07	0.03	0.05	0.09	0.06	0.02	-0.269932	0.762799890601026	0.933056382420248
100153789	RAB44	1.52	1.29	2.85	0.01	0.01	0	8.0592396634755	9.77780683070947E-14	8.222490854066399E-12
100153791	CCN1	357.56	259.37	173.9	358.54	373.18	224.16	-0.405775	0.173155835525088	0.482503425163673
100153794	MCU	41.73	44.98	40.13	36.91	43.73	42.33	-0.0902517	0.449322339416681	0.818504979857711
100153797	SECISBP2	8.51	8.46	8.46	6.01	5.42	6.34	0.37993727101878	0.003481184547984	0.0258262382486162
100153801	NGEF	0.54	0.6	0.67	0.45	0.63	0.34	0.185710760328721	0.675724140069557	0.933056382420248
100153803	SH3PXD2A	4.06	4.21	5.06	4.66	5.02	6.03	-0.469882	6.268175558215E-4	0.0062784310810527
100153809	ALDH9A1	22.43	27.95	23.93	22.74	27.17	20.33	-0.0634237	0.710571766419459	0.933056382420248
100153811	RANGAP1	9.24	9.67	11.51	9.94	11.34	11.52	-0.241555	0.0700715428444233	0.263927065356744
100153814	DDAH1	216.72	196.82	175.57	215.11	237.2	200	-0.288578	0.0624727302384932	0.243541807514044
100153815	ZNHIT6	15.03	14.66	15.87	14	17.11	15.42	-0.117218	0.352726712756203	0.726774682112774
100153816	ZMIZ1	40.05	36.98	39.84	24.67	27.83	31.55	0.317008646243342	0.0173843032295987	0.0935043967418761
100153817	CLDN20	1.77	1.5	2.63	1.72	3.04	1.86	-0.298486	0.345262963128898	0.718261472160905
100153818	C7H6orf125	93.51	117.81	111.12	88.8	104.4	115.22	-0.0306878	0.83624089401496	0.939658329763841
100153820	BEND6	10.94	16.24	11.07	10.44	15.56	11.6	-0.0784749	0.726610294756683	0.933056382420248
100153821	DDIT4	53.15	89.01	66.78	51.05	39.74	51.2	0.420923612406292	0.042238444871785	0.182718880373847
100153822	NFIL3	42.62	37.66	46.91	9.89	5.73	5.56	2.44088936893354	7.00362087822962E-22	1.5534843121928202E-19
100153826	DGAT2L6	0.17	0.02	0.05	0.02	0	0	3.19915934591566	0.0943541522176933	0.323678202329216
100153828	PSMD1	36	40.13	38.07	37.09	37.13	38.77	-0.117722	0.245128987030235	0.594779097892802
100153829	NFKB2	30.7	29.7	30.58	21.96	15.58	21.61	0.489950707368375	0.003296382064844	0.0247673674533324
100153830	MALT1	7.07	6.73	6.84	4.95	5.6	4.62	0.309690358944102	0.0289144391024055	0.138249137913876
100153838	TRNT1	2.02	2.08	1.83	1.75	1.4	1.58	0.204704064053761	0.256521543454041	0.610148017905758
100153840	RCN2	40.31	45.3	44.91	40.41	45.37	43.23	-0.115811	0.292912226610951	0.654259735261545
100153841	DERA	4.9	5.71	6.27	6.09	6.73	6.08	-0.303295	0.0785417704024633	0.286312205790092
100153843	LIPM	0.3	0.2	0.2	0.14	0.33	0.23	-0.154806	0.76286687127655	0.933056382420248
100153846	E2F1	2.5	6.18	7.52	2.13	5.34	5.37	0.204206059738818	0.613695249381468	0.928123101954879
100153847	ASXL1	8.4	8.64	8.7	9.41	10.3	10.02	-0.28873	0.0090969277026514	0.0560368685802745
100153848	EBF3	0.02	0.04	0.02	0.03	0	0.06	-0.265222	0.852071124140646	0.946986315806592
100153851	FANK1	0.27	0.3	0.19	0.42	0.26	0.33	-0.585056	0.0344917835484482	0.157275956266647
100153854	LOC100153854	1.01	1.68	1.34	1.04	3.11	2.07	-0.756485	0.0629803164287593	0.244927898092278
100153856	LACC1	6.99	8.13	6.76	6.39	5.76	6.62	0.0965444506586294	0.526059041937904	0.87299297812883
100153857	RPUSD3	12.24	10.57	10.5	9.27	8.06	7.93	0.265615156435924	0.133400672487751	0.406186669138572
100153858	PDK3	5.71	6.11	6.5	7.46	8.77	9.72	-0.646835	2.73115633331426E-7	7.06683815407857E-6
100153859	ENY2	22.03	25.65	28.14	19.2	20.49	26.84	0.163495513542074	0.262945853864099	0.619787920905264
100153860	MRPS31	12.85	15.48	15.46	12.45	14.34	15.95	-0.0948565	0.51958622006045	0.867441188767406
100153861	SYAP1	24.29	29.96	23.84	24.66	25.53	24.98	-0.0772272	0.585410227050803	0.91309080509682
100153862	AP3S2	17.29	21.32	22.38	13.89	17.22	16.93	0.317575139473352	0.0251142686176145	0.124056619873503
100153863	LOC100153863
100153865	ERP27	0.14	0	0.11	0.15	0.17	0.04	-0.611184	0.592906144002634	0.916655238543393
100153866	ACSS2	2.33	3.22	2.57	3.58	5.37	4.82	-0.888056	2.58655115867012E-5	4.025131213365E-4
100153873	PTK7	43.34	54.7	43.16	46.69	58.43	50.67	-0.274319	0.0768365899164585	0.282089396924575
100153874	UBR7	12.32	14.17	13.33	14.43	16.48	16.76	-0.390859	7.449078071477E-4	0.0072403781351761
100153876	FRS3	0.37	0.67	0.71	0.54	0.57	0.74	-0.208781	0.58388611336324	0.9121544314611
100153880	HMBOX1	5.96	5.13	4.98	8.44	7.56	7.83	-0.695293	3.39653683188913E-6	6.6946550176514E-5
100153881	LOC100153881	0	0.02	0	0	0	0	0.914267358172728	0.822711263035691	0.933056382420248
100153886	LOC100153886	0	0.08	0.13	0.04	0	0	2.15049536055788	0.376218547035506	0.750329015165288
100153889	GNB1L	6.05	5.38	6.01	6.45	6	5.63	-0.182366	0.31093388677069	0.674903727405034
100153890	MINDY1	17.8	15.03	15.2	18.03	17.18	20.71	-0.344144	0.0182102005760158	0.0969247504141618
100153892	RREB1	7.13	6.61	7.44	7.07	7.52	8.21	-0.217029	0.0535818488839261	0.217496767442818
100153895	MORC2	36.33	36.77	35.29	33.03	35.61	33.43	0.0336340156566836	0.757255453864488	0.933056382420248
100153896	FLAD1	6.91	6.26	6.39	6.51	6.57	5.98	-0.138776	0.388162424070109	0.760474385610986
100153899	LOC100153899
100153900	CDC5L	19.45	20.83	19.66	19.01	20.89	22.07	-0.178096	0.0972313346015213	0.329924748049281
100153902	ISG12(A)	97.3	59.26	28.96	66.85	51.78	30.68	0.181606710632891	0.764060406039052	0.933056382420248
100153906	DNA2	1.34	2.58	2.77	0.84	1.33	1.62	0.678089981205522	0.0270980164473306	0.131494972012173
100153907	FOXP4	79.71	63.74	66.31	59.4	51.86	59.76	0.165029234623995	0.281710301431671	0.644143745934373
100153912	SMUG1	3.79	4.21	5.15	3.25	3.4	3.64	0.140626352729157	0.398993610533647	0.771707323018439
100153913	LOC100153913
100153915	CA1
100153917	SLITRK6	0.01	0	0	0	0	0	0.914267358172728	0.822711263035691	0.933056382420248
100153919	NTMT1	9.35	11.45	12.39	8.93	9.47	9.04	0.139026669952972	0.375758339165079	0.750041865316996
100153921	DNM1	2.53	1.58	1.62	2.52	1.31	1.98	-0.137678	0.667506125038975	0.932919290316151
100153922	TCF7L2	5.73	4.45	3.94	8.24	6.21	6.57	-0.710767	7.543024555707E-4	0.007320608168998
100153923	PSMB4	87.18	104.95	97.8	92.73	99.53	90.16	-0.0964112	0.444293287897359	0.814165322230494
100153924	ZNF79	3.74	3.46	3.1	3.42	3.61	3.48	-0.115896	0.553176164125344	0.890882609322406
100153925	LOC100153925	7.14	9.71	6.69	8.97	7.68	8.61	-0.252581	0.254886280414427	0.608063989048835
100153926	PSMB11	0	0	0.04	0	0	0	0.914267358172728	0.822711263035691	0.933056382420248
100153927	MAPK1	112.97	124.38	107.49	102.67	116.39	109.36	-0.0641245	0.587492992205959	0.914588018196386
100153928	PRPF39	4.86	6.98	6.5	5.89	5.59	6.92	-0.141169	0.416799941862224	0.787449131042026
100153930	S100A14	4.57	4.74	3.61	4.05	4.91	2.44	0.0399986986348237	0.899688158970202	0.969699103735137
100153932	FDPS	28.9	31.86	31.24	33.06	32.71	31.73	-0.235395	0.0520310235109177	0.213037671170304
100153933	NES	4.11	9.65	5.68	3.07	8.6	5.83	0.0213714262952036	0.953685187638545	0.996174676924391
100153939	CNOT9	15.01	14.17	13.94	9.96	12.57	12.95	0.155279368682012	0.260218591756415	0.615984153867749
100153940	THBS2	43.37	12.79	31.61	52.95	17.27	37.71	-0.431526	0.517356865682552	0.865284529141136
100153946	CEBPD	97	94.51	93.34	145.68	100.93	136.25	-0.561795	0.0010486867624104	0.009570751877574
100153947	SNX21	6.9	6.08	6.03	5.52	5.34	5.47	0.0884079799252296	0.593171584909494	0.916834084734377
100153948	PARP14	0.81	0.79	0.58	0.9	0.98	0.65	-0.342157	0.208204752277533	0.540647053547276
100153950	BAG6	34.74	34.18	35.78	39.31	36.87	39.43	-0.276176	0.0089007804403566	0.0551189337000439
100153952	C7H6orf136	8.4	8.06	7.3	6.58	6.85	7.83	0.0246294784626426	0.887546476903921	0.963648848875615
100153954	GLMN	2.49	3.24	2.8	2.38	2.88	2.44	0.052314126072851	0.801615390126565	0.933056382420248
100153957	KCNS2
100153958	PABPC1	201.11	226.88	186.77	180.45	201.03	189.29	-0.0237135	0.854155179855831	0.9477196627297
100153960	NR1H4	0.25	0.31	0.23	0.25	0.22	0.1	0.344491689134527	0.537556269258909	0.881716718573314
100153961	HOGA1	0.66	0.79	1.03	0.84	1.38	1.27	-0.617358	0.0561127094054779	0.225171740286009
100153962	DUSP27
100153964	METTL18	0.94	0.99	1.25	1.42	2.46	2.16	-0.999654	0.0014729291779675	0.0127434601858636
100153965	RFC5	4.67	8.05	7.72	5.51	8.29	7.84	-0.215401	0.3690688731747	0.743000657472921
100153971	ZC2HC1C	0.19	0.16	0.12	0.21	0.43	0.24	-0.940978	0.112905968428305	0.365024471228391
100153972	RAB8B	10.09	10.48	8.88	8.59	7.8	8.45	0.0930961832993669	0.532947001437394	0.878325934231706
100153974	CTNNA3	4.55	4.8	4.45	3.74	3.69	4.87	0.0014623511069215	0.992012513851916	0.996731367076766
100153975	SLC7A14	0.01	0.01	0	0.01	0	0	0.514577583865576	0.821096505423028	0.933056382420248
100153977	GCLM	11.37	14.15	12.07	8.7	7.51	9.33	0.425870256216375	0.0035359086139559	0.0261751300297922
100153981	PAK6	0.16	0.46	0.37	0.1	0.28	0.15	0.669551641153693	0.221445418278332	0.560248305934353
100153983	NR2F2	8.57	8.15	6.64	7.66	7.11	11.47	-0.278645	0.199640687817189	0.526719656445798
100153984	VNN2	0.49	0.27	0.07	0.56	0.13	0.17	-0.192477	0.814416930028202	0.933056382420248
100153985	SIX4	0.79	0.61	0.77	1.05	0.47	0.77	-0.221343	0.498301996497724	0.849703309720648
100153986	CACNA2D3	0.13	0.28	0.21	0.38	0.89	0.74	-1.83455	3.17074234201605E-5	4.809535336427E-4
100153988	WHAMM	3.37	3.87	3.9	3.27	3.71	3.7	-0.070512	0.637559191094133	0.928989544835697
100153992	CCDC107	7.83	9.41	7.13	5.95	7.41	6.33	0.177480244047829	0.41132355965148	0.783189288978556
100153993	IREB2	18.7	21.46	20.46	18.17	18.35	21.15	-0.0588051	0.599695661235915	0.92081687888491
100153995	GPR176	5.26	6.69	5.22	5.14	7.97	6.56	-0.377655	0.0509531086384549	0.209881902917427
100153996	KCNC2	0.01	0	0	0	0	0.01	-0.932259	0.79161948437776	0.933056382420248
100153998	TAAR4
100153999	NSMCE4A	8.66	9.44	11.63	7.47	9.07	10.44	0.0097806924775673	0.956526515215011	0.996174676924391
100154002	MAP3K21	1.28	1.84	1.94	1.47	2.12	1.83	-0.234278	0.27492282496572	0.636053252096341
100154004	RBM34	3.51	4.51	4.27	2.3	3.43	3.49	0.286122040088367	0.218263967111298	0.555320425008465
100154005	ACTR8	6.46	7.82	7.95	6.09	6.23	6.29	0.140791772256009	0.306758252014548	0.670274116222807
100154006	BCAS2	16.5	23.35	21.14	16.13	14.87	17.9	0.1862129293155	0.285693413835509	0.647765019912508
100154008	RSPO2	16.75	5.97	7.73	16.98	7.06	9.01	-0.258386	0.56508489478078	0.900863583683881
100154009	SNTB1	3.92	3.32	3.03	5.62	6.27	4.5	-0.780332	1.553867193214E-4	0.0018979941254335
100154010	PLEKHA3	38.6	31.91	29.21	26.01	17.76	20.57	0.499090549818314	0.0209009144485636	0.108070437714617
100154011	ANOS1	2.41	0.19	0.75	2.81	0.23	0.78	-0.336746	0.793749487755071	0.933056382420248
100154013	BTBD1	20.24	26.05	18.8	18.89	23.55	21.19	-0.0978921	0.565961499373407	0.90163846652545
100154014	GRHPR	23.17	26.43	28.05	23.43	23.62	27.51	-0.0728278	0.571007070579098	0.904872977346562
100154016	SH2D7	0.02	0	0.06	0	0	0	3.82001096501318	0.136236074929786	0.411382682608339
100154017	EP400	7.93	7.7	7.88	9.26	9.75	10.37	-0.451054	6.17066486076622E-6	1.141983382031E-4
100154019	CD5L
100154020	LOC100154020	0.16	0.06	0.26	0.03	0.05	0.07	1.75410546732045	0.0410575903645451	0.179078489749035
100154024	IGSF8	7.33	8.41	7.56	7.87	8.17	8.32	-0.196378	0.140150854457535	0.419684763739496
100154025	MYO18B	0.03	0.22	0.21	0.08	0.38	0.2	-0.694314	0.320841084054017	0.68733977117567
100154026	SIM1	0.06	0.05	0.1	0.02	0.02	0.02	1.4675232730491	0.0537991957258005	0.21812666930554
100154027	FOXH1	0.72	0.8	0.8	0.69	0.6	0.74	0.103722573911507	0.737535148515589	0.933056382420248
100154032	LRIT1	0	0.01	0	0	0	0	0.914267358172728	0.822711263035691	0.933056382420248
100154035	POLR3D	14.43	16.87	17.15	10.55	11.92	10.89	0.389997041433436	0.0019257296831848	0.0158800068971679
100154036	MICALL1	24.09	24.03	21.31	10.18	11.1	9.92	1.01527420247279	5.998940462999881E-14	5.216692260580299E-12
100154041	IL25	0.65	0.67	1.52	0.01	0	0.01	7.43783597501334	1.56876781520506E-11	9.565733630164721E-10
100154042	LOC100154042
100154043	FAT1	113.01	89.88	96.92	145.62	94.36	114.1	-0.375802	0.0658188667279752	0.252502257243179
100154044	LOC100154044	7.87	7.73	7.66	5.72	5.03	5.29	0.403288329778262	0.0036812139101249	0.0270629461071712
100154045	RBM18	13.14	13.45	13.23	9.89	8.42	8.6	0.428284068982088	0.0029985000072645	0.0228659903394043
100154047	LOC100154047
100154048	TLE3	6.18	3.63	5.19	2.24	1.6	2.97	1.0207441115552	1.487319434286E-4	0.0018225319408933
100154050	PES1	14.99	15.05	15.95	11.65	11.49	13.34	0.203349792878089	0.0844841487921774	0.300529900584375
100154052	KREMEN1	5.94	6.5	6.62	6.25	6.08	6.51	-0.1176	0.304540444521956	0.66809883228102
100154053	LOC100154053	0.22	0.22	0.33	0.24	0.1	0.29	0.1582905888394	0.753617367399018	0.933056382420248
100154054	NECTIN4	1.1	1.23	1.55	0.07	0.03	0.03	4.74779341378702	6.63083987082973E-22	1.4924265326919E-19
100154055	SLC45A4	1.99	2.14	2.02	2.24	2.01	2.07	-0.182362	0.238317792281361	0.585043517662401
100154056	CALM1	213.03	202.8	192.87	215.36	207.46	187.11	-0.137764	0.318859188620416	0.684739705603405
100154059	GLP1R	0.03	0	0	0	0	0	0.914267358172728	0.822711263035691	0.933056382420248
100154060	RIC1	5.96	6.28	6.26	6.49	6.27	6.19	-0.15624	0.179707434249046	0.494107198886934
100154061	CMTR1	17.09	18.6	18.27	19.65	21.45	20.06	-0.314697	0.0042931831417467	0.0305543678141986
100154062	OLFML2A	7.05	8.78	7.2	9.71	12.11	11.38	-0.709753	1.37612258386651E-6	3.00236010635452E-5
100154068	GMPR2	17.72	14.69	16.81	16.8	14.4	15.1	-0.0363827	0.815120643311906	0.933056382420248
100154070	PNMA1	1.93	2.31	2.37	2.13	2.48	2.71	-0.277537	0.136100550856982	0.411095111676753
100154071	LOC100154071	3.32	9.33	8.03	5.28	29.34	18.99	-1.4955	0.0051990976160715	0.0357146270260213
100154072	TUBGCP2	17.15	20.88	17.26	21.64	22.54	17.7	-0.289556	0.0783383084913903	0.285935282168858
100154074	ZNF322	6.2	7.7	6.58	5.21	5.82	6.11	0.125542212695581	0.361862977602606	0.736929259369605
100154075	IFN-OMEGA-7
100154079	LOC100154079
100154080	REC114	0.3	0.25	0.52	0.25	0.08	0.56	0.0017298584221733	0.998103970429325	0.99880753232348
100154081	LOC100154081	13.63	14.17	12.62	13.02	14.04	13.49	-0.139031	0.29618270715289	0.657669617058787
100154087	SOX17	0	0	0	0.01	0	0	-1.00929	0.804640963393398	0.933056382420248
100154090	TBCCD1	7.4	7.31	8.13	6.26	6.77	6.64	0.0239170637817671	0.855325692688038	0.948134774329449
100154091	GPX6	0	0	0	0	0.03	0.03	-1.8892	0.635480451970631	0.928989544835697
100154094	DENND4C	10.78	10.67	9.49	12.98	14.36	15.14	-0.585938	2.10258395133243E-6	4.39918624403866E-5
100154098	IFN-OMEGA-5
100154102	RTCA	15.89	16.04	12.83	15.75	12.33	12.03	0.0222905388762749	0.910741335438056	0.976299929325231
100154103	LRP12	9.19	10.04	8.68	5.29	4	3.99	0.989417821442145	6.08722147346686E-8	1.83215191054887E-6
100154105	LOC100154105	1.51	0.8	0.95	1.67	0.92	0.93	-0.247558	0.476514585096028	0.837787738805324
100154106	DNAJC15	15.17	16.2	12.9	10.54	15.26	13.61	0.0428369259222622	0.83352027044979	0.938706971246066
100154110	CSK	15.8	12.88	14.64	15.58	13.1	14.28	-0.109237	0.484565518850815	0.842797500500121
100154112	TIGAR	9.8	10.48	10.5	10.34	11.48	11.02	-0.235725	0.047951609751253	0.200985728397351
100154113	C7H15orf39	5.85	5.29	3.99	2.21	3.22	2.88	0.744234777990914	6.294601700735E-4	0.0063028380130689
100154114	ST18	0.09	0.13	0.22	0.04	0.08	0.05	1.60252069228338	0.0166944621781962	0.0905577684342702
100154116	HIP1R	2.76	3.49	3.74	2.91	3.85	3.46	-0.167733	0.340075097620126	0.712036009299912
100154117	M6PR	53.57	56.54	61.46	51.61	51.75	53.93	-0.0219499	0.82562470917251	0.934974929625251
100154118	LOC100154118
100154120	LOC100154120
100154124	TRIM31	0.04	0.02	0.01	0.01	0	0	2.65744915876583	0.179709096543882	0.494107198886934
100154125	RTP2
100154127	LOC100154127	0.07	0	0.05	0.05	0.04	0.03	-0.290195	0.808995025896377	0.933056382420248
100154128	LOC100154128
100154129	SLA2	0.24	0.22	0.31	0.3	0.22	0.39	-0.254019	0.492351354083026	0.847297180439726
100154130	NDUFB9	98.38	103.1	102.9	90.81	90.17	98.22	-0.00539238	0.958798832746234	0.996174676924391
100154136	MEP1A	0.01	0	0.03	0	0	0	2.40930816815715	0.487090280720876	0.842797500500121
100154139	CLYBL	4.19	3.42	3.07	3.42	3.16	2.96	0.241403393519061	0.343632658272118	0.716476784259215
100154142	UBE2A	28.55	29.83	24.86	21.21	23.1	23.07	0.175331576811481	0.194749871906996	0.519185993648593
100154143	PRDX3	70.37	69.22	65.7	76.04	70.51	71.18	-0.217887	0.0785143909345264	0.28628058445573
100154145	NUTM1	0	0.03	0.03	0.01	0	0.01	1.50826000877299	0.451032740931303	0.820327522276125
100154146	KATNBL1	5.07	6.77	7.28	4.67	5.99	5.88	0.0768317914403747	0.676937929014525	0.933056382420248
100154147	MAN1A2	5.39	5.74	5.22	6.67	6.59	7.07	-0.445524	7.96424728435167E-5	0.0010617840129529
100154148	PSMC6	29.34	42.42	36.05	25.53	34.25	32.95	0.0863423758556386	0.621511113665062	0.928989544835697
100154153	CHD1L	3.38	5.44	4.79	3.92	5.95	5.34	-0.296488	0.168038418994454	0.473502347916804
100154155	SLC46A3	3.93	3.7	3.28	3.87	4.61	5.45	-0.290833	0.0592753358580578	0.233997682565792
100154157	METTL8	3.31	4.39	3.54	2.67	4.64	3.15	-0.0428427	0.862261229348109	0.951518651588949
100154158	BCL11B	0.44	0.39	0.52	0.39	0.23	0.33	0.250415222169839	0.49656636706927	0.848539970746964
100154160	PSAT1	67.56	110.33	50.66	64.02	96.64	42.68	0.0289347647428619	0.931631777999169	0.987874896523027
100154166	DNAJC3	21.95	24.26	23.01	18.76	19.52	20.04	0.115210068175344	0.308070193763547	0.671845869984481
100154167	ZC2HC1A	2.34	2.3	1.64	1.45	2.2	1.76	0.087328986037352	0.722746451473559	0.933056382420248
100154168	LOC100154168
100154169	LOC100154169
100154170	ISM1	8.15	8.69	9.56	13.72	17.08	19.06	-1.04603	4.39015275791431E-14	3.9064702302255E-12
100154175	SKOR2
100154178	NEDD9	14.89	18.85	21.29	9.87	15.02	13	0.296552311271594	0.106407078562294	0.350133542730484
100154179	LOC100154179	5.93	6.35	5.73	6.64	6.93	6.79	-0.309511	0.0123598474757442	0.0715594725236487
100154181	LOC100154181	0.81	1.78	1.16	1.69	2.25	3.21	-1.05328	0.0569604420563468	0.227797116716067
100154182	LOC100154182
100154185	LOC100154185
100154191	TRIM8	28.64	25.22	25.99	26.55	33.01	29.88	-0.292958	0.0340364752041264	0.155826578821165
100154193	GBF1	21.94	21.3	20.03	27.56	30.06	27.78	-0.56519	3.10301952458014E-6	6.20401225652502E-5
100154194	SFXN3	13.6	17.35	15.07	13.74	19.04	16.13	-0.219743	0.186647694600508	0.504818757690547
100154195	GIT2	16.57	13.25	14.26	16.87	16.44	17.75	-0.303322	0.0415483566570493	0.180704063266877
100154198	TRAFD1	28.14	26.86	28.25	19.59	17.71	17.45	0.469243184930433	3.51359301611E-4	0.0038411100793976
100154199	DDR2	24	22.86	20.4	24.17	21.28	20.7	-0.158433	0.306590134085337	0.670050264483232
100154200	XRCC6	22.17	23.63	22.22	25.86	22.87	24.14	-0.233132	0.070719735384274	0.265741603254681
100154202	MAP3K4	4.09	5.19	5.14	5.99	6.34	6.53	-0.534399	4.7572562593313E-5	6.83719074878E-4
100154204	MYO1E	39.92	40.69	40.45	47.8	50.48	50.66	-0.434191	4.19346264124122E-6	8.07307493386124E-5
100154205	DUSP13	0.01	0.03	0	0	0	0	1.42133499439988	0.603899377439232	0.923647988002328
100154206	WDR46	5.66	6.1	7.34	5.44	5.84	5.75	0.0299023572623815	0.846287894569161	0.944393420404783
100154208	ROR2	19.28	22.22	23.39	15.57	21.55	22.68	-0.0314381	0.845428448719833	0.943934924707679
100154209	NCEH1	12.14	9.42	9.73	13.08	11.2	12.02	-0.345095	0.0606721631261529	0.238282642198042
100154211	ZCCHC13	0	0	0.03	0	0.06	0	-0.923936	0.794643254251031	0.933056382420248
100154213	USP40	8.79	9.82	9.42	7.52	8.17	9.17	0.0527736102669631	0.645663174109609	0.928989544835697
100154214	IGBP1	24.98	26.04	22.3	24.7	24.01	23.09	-0.102592	0.460629013943907	0.828201759331812
100154215	CFAP43	0.04	0.09	0.07	0.03	0.03	0.05	0.681656609483497	0.351416095978251	0.725410355798288
100154216	PITX3	0.11	0.08	0.09	0.02	0	0.04	2.07036499951519	0.131811171824358	0.403030663224811
100154219	LTA4H	26.04	28.84	23.46	23.75	26.87	23.58	-0.0537457	0.71455968320139	0.933056382420248
100154222	EPHA7	0.16	0.09	0.65	0.16	0.21	0.2	0.541915403940117	0.344967765826446	0.7179856360504
100154227	SLTM	2.78	4.15	3.57	2.67	2.51	3.45	0.436604239542255	0.0067863991731545	0.0441512600829458
100154230	MMP17	4.12	2.12	2.5	3.57	2.19	2.58	-0.063521	0.836032651360128	0.939623295071269
100154231	ANKRD10	11.03	12.17	11.64	8.98	8.82	7.94	0.293353448263432	0.0304646726033793	0.143641963707554
100154232	GGH	10.47	14.84	13.12	11.91	14.07	11.37	-0.0956049	0.605703581498251	0.924075336402853
100154234	HSF2	8.3	7.99	7.28	7.05	8.23	7.71	-0.0940013	0.524674679767205	0.872273079930161
100154235	C7H14orf53
100154240	NRSN1	0.13	0.12	0.2	0.09	0.15	0.23	-0.162061	0.824298230923261	0.934006722273878
100154247	LINS1	3.78	3.52	3.24	2.88	2.82	2.95	0.188499978351029	0.280132955103949	0.642023791234791
100154248	IFIT3	4.48	5.22	3.03	4.3	4.64	2.84	-0.0265757	0.926990035648806	0.985556770907921
100154251	PLEK2	3.2	4.12	3.68	2.49	3.28	2.68	0.239932415262663	0.251916818491346	0.603661641930492
100154253	BICC1	14.13	8.52	12.29	13.51	7.88	15.53	-0.198363	0.475652701814745	0.837295370783216
100154254	ACTA1	5.03	6.09	12.77	4.11	8.63	12.56	-0.212497	0.607132803933441	0.924547790080226
100154255	TMEM30A	36.25	37.83	35.43	34.68	34.46	34.11	-0.0355195	0.738685779015126	0.933056382420248
100154257	ELAPOR1	0.28	0.29	0.36	0.14	0.07	0.21	1.20775681185611	0.0060176492872706	0.0400696638423658
100154258	PHEX	0.53	0.61	0.83	0.3	0.23	0.2	1.41907710707616	1.45400609640306E-5	2.430755139863E-4
100154259	RNF20	4.27	4.85	4.59	5.98	5.27	5.52	-0.425898	0.0029460002566047	0.0225319872889177
100154260	CCDC150	0.47	0.72	0.6	0.81	1.06	1.24	-0.942847	6.59349325729E-4	0.0065485667944733
100154262	FBXO22	3.5	4.55	4.23	3.01	3.6	3.35	0.169869773950777	0.236249801701101	0.582348722022121
100154266	ABHD4	33.9	30.43	32.52	36.06	35.82	42.26	-0.312816	0.0186697757193262	0.0988722897523485
100154268	UBE2L3	99.35	115.4	104.75	94.01	106.78	109.84	-0.0181579	0.861550217383475	0.951165642907123
100154269	MXI1	4.33	3.84	3.56	7.03	3.92	4.11	-0.501874	0.0628048795693911	0.244494132470948
100154272	BPHL	9.5	11.66	10.38	11.54	12.42	11.57	-0.304775	0.0520812054502328	0.213157601127374
100154273	SNAPIN	12.22	14.45	12.23	13.09	15.38	12.99	-0.246791	0.160282418075887	0.459095144163194
100154274	KRTCAP2	148.44	133.91	118.25	104.52	127.17	129.33	0.027351795411751	0.858512024152517	0.949656792666706
100154276	FNDC1	0.1	0.1	0.14	0.07	0.05	0.04	0.926918401909231	0.0953953794742344	0.325917136549906
100154277	ADARB1	4.43	4.17	4.75	5.05	4.77	5.09	-0.292012	0.0213149019218008	0.109592214369749
100154278	C7H14orf132	0.92	0.97	0.66	1.11	0.84	0.64	-0.292691	0.305824997203036	0.669343927515859
100154280	SCML4	0.15	0.19	0.18	0.11	0.11	0.1	0.57594028651712	0.12204533945684	0.383829018881524
100154282	TBR1	0.32	0.49	0.51	0.08	0.1	0.15	1.8862060703523	2.45018881828425E-8	7.9872502372397E-7
100154284	PRDM1	0.18	0.26	0.38	0.06	0.04	0.02	2.36519102779364	4.75766621852387E-5	6.83719074878E-4
100154285	CRIP3	0.16	0.16	0.18	0.05	0.01	0.05	2.05078315778926	0.0221635314054405	0.112901596991269
100154289	FAM189A2	3.08	5.35	3.49	3.04	4.49	2.77	0.0715923369265268	0.798659195391383	0.933056382420248
100154291	SLC12A1	0	0	0.01	0.02	0	0	-0.97417	0.782155617500534	0.933056382420248
100154292	RUFY2	2	2.95	2.49	1.95	2.28	2.73	-0.0324236	0.86585619629152	0.95294598470167
100154295	FBXO16	0.13	0.74	0.27	0.53	0.63	0.82	-1.67693	5.451250159758E-4	0.0055783228681292
100154297	AMHR2	1.59	1.97	1.8	0.44	0.82	0.9	1.29863822154779	1.24647224772481E-6	2.76081877734127E-5
100154303	LOC100154303
100154307	MCM8	2.06	2.29	2.47	1.88	2.17	3.03	-0.178599	0.40505949808304	0.778705427312864
100154308	TANGO2	32.3	35.38	30.76	22.29	24.28	25.73	0.3183940530547	0.0070841181454251	0.0457478600066381
100154310	SLC25A1	37.17	40.12	38.76	33.82	43.16	39.37	-0.136479	0.29221755028281	0.653428242688058
100154311	TCHHL1
100154312	LOC100154312	0.04	0.05	0.12	0.2	0.24	0.17	-1.69715	0.004826516998813	0.0335892311538994
100154314	SHPRH	2.78	2.21	2.4	3.64	3.46	3.41	-0.643472	7.03904307823689E-5	9.597554949881E-4
100154315	DCST2	0.23	0.08	0.17	0.06	0.02	0	2.27537700748296	0.0483271512511939	0.202052808169936
100154317	CCT3	136.88	152.37	147.78	136.39	129.21	131.57	0.0032467016614416	0.976156191001217	0.996174676924391
100154318	SSR2	328.48	345.12	304.94	299.1	326.68	295.9	-0.046574	0.703642291118992	0.933056382420248
100154319	SOD2	112.92	91.42	129.17	108.17	54.29	166.43	-0.10119	0.753317948974114	0.933056382420248
100154321	NABP2	17.63	13.59	13.15	17.45	16.11	16.78	-0.277876	0.130307533532088	0.400392852983057
100154322	SARAF	34.71	45.51	38.75	32.48	39.02	38.21	-0.0121923	0.932181403869566	0.98822722076773
100154323	LOC100154323
100154333	AAAS	6.18	6.77	7.79	6.96	7.62	8.42	-0.281475	0.0588615936266726	0.233176314340941
100154334	LOC100154334
100154336	CHMP4C	2.98	3.62	3.25	2.88	3.55	2.8	0.0241544729954369	0.911328372197245	0.976708150028279
100154338	SARDH	0.04	0.04	0.03	0	0.01	0	3.30867694418865	0.0572244146038552	0.228464762100431
100154341	URM1	23.96	26.08	25.13	20.51	25.31	22.44	0.0070586029547803	0.957042256648463	0.996174676924391
100154343	ABLIM1	6.11	4.68	6.24	7.34	6.68	7.3	-0.519406	0.001325910462069	0.0116861846368938
100154344	C14H22orf39	5.6	8.26	6.29	5.46	7.75	6.93	-0.133775	0.510145557982365	0.858988697389306
100154350	NFKBIL1	11.86	11.4	11.65	10.29	9.82	9.71	0.094443158643286	0.510942634644684	0.859857828713716
100154351	NPFFR1	0.06	0	0.03	0	0	0	2.42770510751445	0.481980609605866	0.84127424645239
100154352	SERPINI1	0.77	0.63	0.56	0.44	0.23	0.23	0.963504594215059	0.053879589043362	0.218357503060679
100154353	C1H18orf54	4.52	7.25	6.51	7.35	9.85	11.18	-0.879879	6.90178469125074E-5	9.435685533189E-4
100154356	GLB1L	4.96	6.24	6.41	6.12	6.9	8.26	-0.403248	0.0139176803807242	0.078601318795892
100154357	CNNM1	1.96	1.88	1.85	2.63	2.27	2.78	-0.562764	3.500421859435E-4	0.0038281977726687
100154361	SRP54	21.21	23.18	22.08	18.79	19.59	19.34	0.057750561105023	0.592008981489978	0.916349837848369
100154364	SLC38A1	49.58	35.74	37.43	37.92	26.47	28.46	0.268246742390128	0.216957418262513	0.553609275811865
100154365	SDSL	0.6	1.49	0.72	0.31	1.11	1.17	0.0698442164248193	0.906373704993972	0.973713243392676
100154368	PLA1A	0	0	0	0	0.02	0	-1.00929	0.804640963393398	0.933056382420248
100154370	SYNCRIP	22.27	28.33	27.19	19.46	21.63	24.4	0.117290970718687	0.378317823130928	0.752390231919924
100154372	HSD17B8	8.45	11.88	8.96	10.3	11.78	9.13	-0.227467	0.285735586279597	0.647765019912508
100154373	VSIR	4.49	2.38	2.81	3.36	3.14	3.03	-0.104906	0.706146348969576	0.933056382420248
100154375	SNX31	0.05	0.13	0.15	0.05	0.15	0.25	-0.574492	0.456154064563265	0.824644219010249
100154376	KDM6A	13.2	13.12	11.75	11.7	10.17	11.31	0.0623332892819194	0.646680152648365	0.928989544835697
100154378	PDE10A	0.11	0.08	0.06	0.1	0.01	0.02	0.851016628555369	0.384961590683633	0.758227957244056
100154379	ATP6V1G1	36.27	37.36	34.73	33.51	29.24	40.32	-0.0551547	0.716542277420551	0.933056382420248
100154380	BCOR	7.52	6.68	7.83	2.77	2.21	2.35	1.45594864496888	5.99477742012915E-19	9.76064557607198E-17
100154381	GAS2L3	0.83	1.78	2.3	0.94	2.82	3.05	-0.627734	0.139673645532871	0.4187063255079
100154382	ZFYVE27	9.76	10.24	12.32	8.83	8.07	9.69	0.224628481263662	0.123368106151691	0.386650429792386
100154383	ACTL7B	0	0	0	0.02	0	0	-1.00929	0.804640963393398	0.933056382420248
100154384	NKX2-1	0.02	0.03	0.04	0	0	0.03	1.2735193005624	0.530275934877431	0.87593670054238
100154389	DNTTIP1	8.91	10.83	9.77	7.99	10.01	10.64	-0.0845993	0.61376929287034	0.928143367985432
100154390	ANGEL1	6	5.62	4.86	5.56	5.07	5.17	-0.0816398	0.603172222893507	0.923084183489069
100154391	KCNQ5	3.05	1.12	2.23	0.8	0.18	0.36	1.74038561741173	8.354525695328E-4	0.0079395228666258
100154393	SLC41A3	6.95	8.95	8.76	7.12	8.49	8.39	-0.096164	0.517088229886127	0.864969163168171
100154394	ROMO1	47.3	55.2	50.23	45.1	54.28	46.94	-0.0649754	0.6830535181447	0.933056382420248
100154395	CCN3	5.11	4.7	5.87	3.88	6.69	5.18	-0.157235	0.477517572249574	0.838745216420466
100154396	PDS5B	12.6	12.41	12.09	12.84	14.81	14.12	-0.315629	0.0113350912770433	0.0668015294551973
100154397	MAN2A2	32.51	30.98	31.49	36.72	35.54	41.07	-0.390056	2.894224875041E-4	0.0032522842667045
100154398	ADAMTS7	15.47	11.86	12.62	15.71	13.24	12.82	-0.10813	0.556244343769674	0.893588424990514
100154400	CHFR	21.98	22.59	22.39	19.54	18.96	19.95	0.0618907854901491	0.556812418151313	0.89362943600495
100154403	PPP1R42	0.09	0.02	0.05	0.03	0.03	0.03	0.708784130167944	0.49977559579639	0.849869468780704
100154405	LOC100154405
100154406	LOC100154406
100154407	E2F3	5.66	6.27	6.68	5.07	4.26	4.95	0.243214641914916	0.0896867235105069	0.312677745632872
100154408	PSMA3	19.49	24.41	22.01	17.57	20.51	20.58	0.0364365537442097	0.780367733513457	0.933056382420248
100154411	ALG5	16.26	16.27	19.12	16.11	15.1	18.27	-0.0691969	0.638413975880384	0.928989544835697
100154412	AP3B2	0.17	0.17	0.12	0.14	0.13	0.08	0.234516328871881	0.654060482854374	0.928989544835697
100154415	LOC100154415	2.65	2.58	2.31	2.78	2.78	3.01	-0.307269	0.0416470547476645	0.181056149101834
100154418	MCMDC2	0.11	0.07	0.18	0.08	0.03	0.12	0.49038295034147	0.528177431872422	0.87468998488711
100154419	XKR9	0.03	0.11	0.07	0.05	0.07	0.05	0.465211837340126	0.674447622026342	0.933056382420248
100154420	LAMA2	0.91	1.73	1.61	1.18	2.62	1.36	-0.613328	0.175175482969236	0.486164303397214
100154421	CTBP2	11.84	11.92	11.86	10.84	10.35	9.77	0.0475489870718398	0.711187185390965	0.933056382420248
100154422	LOC100154422
100154423	LOC100154423	1.83	2.04	2.12	1.87	1.83	1.49	0.11996152118623	0.551171904737117	0.889793365539958
100154426	TBPL2	0.18	0	0.12	0	0	0	4.15628503645891	0.0792061482159077	0.288048021490903
100154428	PHTF1	0.54	0.78	0.64	0.79	0.95	1.32	-0.931853	1.046279791321E-4	0.0013484894489409
100154429	LSMEM2	3.46	2.92	4.02	0.38	0.17	0.3	3.51193122752261	1.5738752282060401E-24	4.76993274607791E-22
100154431	ASB11	0.14	0.21	0.32	0.03	0.03	0.17	1.59527543285937	0.119950732817081	0.379385
100154432	RPN2	94.87	111.29	115.78	100.4	113.11	129.47	-0.227679	0.0656662231697905	0.25219095341522
100154435	SLC18A1	0.13	0.14	0.13	0.08	0.03	0.03	1.36026316622695	0.0910299627285367	0.315885631914807
100154442	CNOT7	43.83	48.24	46.98	36.98	39.48	37.77	0.222669504179257	0.0343923155628591	0.15698609892322
100154443	NDUFA8	33.76	37.57	42.1	39.72	40.17	37.04	-0.179325	0.20550980644089	0.536150615797804
100154444	GLCE	8.64	8.31	7.67	8.82	9.56	9.62	-0.315623	0.0114011905372085	0.0671522883094
100154445	LOC100154445	0	0.04	0	0	0	0	0.914267358172728	0.822711263035691	0.933056382420248
100154447	ACKR1
100154448	TPST2	5.31	9.11	7.44	4.9	7.7	7.5	-0.00819409	0.973465712327066	0.996174676924391
100154449	ETS2	13.62	15.44	16.02	4.59	9.8	5.09	1.06854157452834	9.55790392191915E-5	0.0012481546034554
100154450	FCRLA
100154451	CYYR1	0.5	0.27	0.34	0.5	0.19	0.19	0.0378647917799047	0.936097913493549	0.990061782645062
100154452	TRIP11	3.84	5.85	5.11	3.81	4.74	5.15	-0.011454	0.949771438561091	0.996174676924391
100154454	TMEM249	0.78	0.29	0.38	0.75	0.54	0.65	-0.55869	0.337163567956446	0.707737754005608
100154456	RPL8	768.98	815.8	730.12	712.22	730.46	714.89	-0.0298382	0.786397455148371	0.933056382420248
100154457	TM2D2	12.46	13.61	11.45	9.93	11.34	11.11	0.0820174176277459	0.537364687174045	0.881548725221736
100154459	RIC8B	4.37	4.32	4.13	3.5	3.14	3.3	0.234363575496952	0.0951077588454702	0.325133850598598
100154460	PRTG	2.49	2.2	1.81	2.11	1.98	2.03	-0.0422118	0.812960769913224	0.933056382420248
100154462	ARPC5L	31.52	36.45	38.41	27.2	26	32.6	0.182108105551393	0.285537070133846	0.647764745927298
100154469	NFATC4	3.61	2.82	3.72	5.69	4.35	4.86	-0.676768	4.754014404384E-4	0.0049447403391862
100154470	LRRC49	0.58	0.71	0.54	0.74	0.76	0.95	-0.52056	0.0454862841307892	0.192924811069338
100154471	NTRK1	0.11	0.04	0.03	0.08	0.01	0	0.844322478043092	0.542881944673888	0.885422864794741
100154475	KIAA1671	19.5	23.2	20.93	19.83	23.52	25.3	-0.205264	0.0580657424385042	0.230885745091742
100154477	LGMN	501.09	299.57	358.46	515.2	328.89	395.95	-0.229966	0.357522705595474	0.731910875846566
100154479	NRDE2	2.94	3.08	2.83	3.47	3.48	3.66	-0.393661	0.0019120158117958	0.0157839277235896
100154484	RCL1	3.73	5.12	5.67	3.3	4.12	4.22	0.183378540360896	0.372916496186581	0.747874432839947
100154486	TSPAN14	38.34	33.18	36.13	26.29	25	28.19	0.317943990879883	0.0096675049423607	0.058878298106976
100154487	MYZAP	2.59	4.86	4.12	2.57	4.74	4.14	-0.158909	0.580323372125132	0.909346146354135
[truncated: 18,654 more rows]

## Sheet: file S7
ID	Description	geneID	pvalue	p.adjust	qvalue	Count
ssc05202	Transcriptional misregulation in cancer	SPI1/RUNX1/REL/PML/PLAU/NR4A3/MDM2/LOC110261735/LOC102161782/LOC100156741/IGFBP3/ID2/DUSP6/DDIT3/CXCL8/CDKN1A/BIRC3/BCL2L1	3.62269e-08	6.37618e-06	5.21701e-06	18
ssc04668	TNF signaling pathway	TNFAIP3/PTGS2/JAG1/IRF1/FOS/FAS/EDN1/CSF1/CCL5/CCL20/CCL2/CASP10/BIRC3/ATF4	5.56872e-08	6.37618e-06	5.21701e-06	14
ssc05322	Systemic lupus erythematosus	LOC110261735/LOC110261675/LOC110261672/LOC110261670/LOC110261669/LOC102161782/LOC100622387/LOC100621389/LOC100512420/LOC100158117/LOC100156932/LOC100156741/LOC100154508/LOC100154071	1.08678e-07	8.29576e-06	6.78761e-06	14
ssc05034	Alcoholism	LOC110261735/LOC110261675/LOC110261672/LOC110261670/LOC110261669/LOC102161782/LOC100622387/LOC100621389/LOC100512420/LOC100158117/LOC100156932/LOC100156741/LOC100154508/LOC100154071/FOSB/ATF4	3.70397e-07	2.12052e-05	1.73502e-05	16
ssc05203	Viral carcinogenesis	REL/RB1/RASA2/PMAIP1/MDM2/LOC110261675/LOC110261672/LOC110261670/LOC110261669/LOC100621389/LOC100512420/LOC100158117/LOC100156932/CDKN2B/CDKN1A/ATF4	1.76396e-06	7.66318e-05	6.27004e-05	16
ssc04115	p53 signaling pathway	PPM1D/PMAIP1/MDM4/MDM2/LOC100624226/IGFBP3/FAS/CDKN1A/BCL2L1/BBC3	2.00782e-06	7.66318e-05	6.27004e-05	10
ssc04613	Neutrophil extracellular trap formation	PPIF/LOC110261735/LOC110261675/LOC110261672/LOC110261670/LOC110261669/LOC102161782/LOC100622387/LOC100621389/LOC100512420/LOC100158117/LOC100156932/LOC100156741/LOC100154508/LOC100154071	3.27612e-06	0.000107176	8.76918e-05	15
ssc04210	Apoptosis	PMAIP1/NGF/LOC100624226/FOS/FAS/ERN1/DDIT3/CASP10/BIRC3/BCL2L11/BCL2L1/BBC3/ATF4	3.78502e-06	0.000108346	8.86492e-05	13
ssc05219	Bladder cancer	VEGFA/RB1/RASSF1/MDM2/HBEGF/CXCL8/CDKN1A	1.16763e-05	0.000297097	0.000243086	7
ssc04215	Apoptosis - multiple species	PMAIP1/BIRC6/BIRC3/BCL2L11/BCL2L1/BBC3	6.62075e-05	0.00151615	0.00124052	6
ssc04657	IL-17 signaling pathway	TNFAIP3/PTGS2/FOSL1/FOSB/FOS/DEFB1/CXCL8/CCL20/CCL2	7.89717e-05	0.00158568	0.00129741	9
ssc04010	MAPK signaling pathway	VEGFA/RASA2/NGF/FOS/FGF2/FAS/EPHA2/DUSP6/DUSP5/DUSP4/DUSP16/DUSP10/DUSP1/DDIT3/CSF1/ATF4/AREG	8.30926e-05	0.00158568	0.00129741	17
ssc04061	Viral protein interaction with cytokine and cytokine receptor	LOC100624226/IL10RA/CXCL8/CSF1/CCL5/CCL20/CCL2/ACKR3	0.000326266	0.00574731	0.00470246	8
ssc01524	Platinum drug resistance	PMAIP1/MDM2/FAS/CDKN1A/BIRC3/BCL2L1/BBC3	0.000749083	0.0122529	0.0100253	7
ssc05205	Proteoglycans in cancer	VEGFA/PPP1R12B/PLAUR/PLAU/NANOG/NANOG/MDM2/HBEGF/FZD8/FGF2/FAS/CDKN1A	0.00102789	0.0156924	0.0128396	12
ssc05417	Lipid and atherosclerosis	TICAM1/LOC100624226/FOS/FAS/ERN1/DDIT3/CYP1A1/CXCL8/CCL5/CCL2/BCL2L1/ATF4	0.00160707	0.0229183	0.0187518	12
ssc04066	HIF-1 signaling pathway	VEGFA/PFKFB3/LDHB/LDHB/HMOX1/ENO2/EDN1/CDKN1A	0.00170136	0.0229183	0.0187518	8
ssc05167	Kaposi sarcoma-associated herpesvirus infection	ZFP36/VEGFA/TICAM1/RCAN1/RB1/PTGS2/FOS/FGF2/FAS/CXCL8/CDKN1A	0.00222705	0.028333	0.0231821	11
ssc05163	Human cytomegalovirus infection	VEGFA/RB1/PTGS2/PTGER2/MDM2/IL10RA/FAS/CXCL8/CDKN1A/CCL5/CCL2/ATF4	0.00243263	0.0293195	0.0239893	12
ssc05323	Rheumatoid arthritis	VEGFA/FOS/CXCL8/CSF1/CCL5/CCL20/CCL2	0.00285205	0.0326559	0.0267192	7
ssc05222	Small cell lung cancer	RB1/PTGS2/LAMC2/CDKN2B/CDKN1A/BIRC3/BCL2L1	0.00302956	0.0330366	0.0270306	7
ssc04014	Ras signaling pathway	VEGFA/REL/RASSF1/RASA2/NGF/FGF2/ETS2/ETS1/EPHA2/CSF1/BCL2L1/ABL2	0.00334114	0.0347783	0.0284557	12
ssc04060	Cytokine-cytokine receptor interaction	TNFRSF12A/NGF/LOC100624226/IL10RA/GDF15/FAS/CXCL8/CSF1/CLCF1/CCL5/CCL20/CCL2/ACKR3	0.00363761	0.0362179	0.0296336	13
ssc04978	Mineral absorption	SLC40A1/SLC30A1/MT-2B/MT1A/HMOX1	0.00473096	0.0440499	0.0360417	5
ssc04217	Necroptosis	TNFAIP3/TICAM1/SPATA2/LOC100624226/LOC100622387/LOC100154508/LOC100154071/FAS/BIRC3	0.00480894	0.0440499	0.0360417	9
ssc04064	NF-kappa B signaling pathway	TNFAIP3/TICAM1/PTGS2/PLAU/CXCL8/BIRC3/BCL2L1	0.0061897	0.0538045	0.044023	7
ssc05166	Human T-cell leukemia virus 1 infection	ZFP36/SPI1/RB1/FOSL1/FOS/ETS2/ETS1/CDKN2B/CDKN1A/BCL2L1/ATF4	0.00634376	0.0538045	0.044023	11
ssc05161	Hepatitis B	TICAM1/RB1/PCNA/FOS/FAS/CXCL8/CDKN1A/CASP10/ATF4	0.00715285	0.0569066	0.0465611	9
ssc05165	Human papillomavirus infection	VEGFA/TICAM1/SPP1/RB1/PTGS2/PARD6G/MDM2/MAGI1/LAMC2/JAG1/IRF1/FZD8/FAS/CDKN1A	0.00720651	0.0569066	0.0465611	14
ssc00532	Glycosaminoglycan biosynthesis - chondroitin sulfate / dermatan sulfate	CHSY1/CHST3/B3GALT6	0.00849636	0.0648556	0.053065	3
ssc05210	Colorectal cancer	PMAIP1/FOS/CDKN1A/BCL2L11/BBC3/AREG	0.00957147	0.0686297	0.056153	6
ssc04621	NOD-like receptor signaling pathway	TXNIP/TNFAIP3/TICAM1/DEFB1/CXCL8/CCL5/CCL2/BIRC3/BCL2L1	0.00959017	0.0686297	0.056153	9
ssc04151	PI3K-Akt signaling pathway	VEGFA/SPP1/NGF/MDM2/MAGI1/LAMC2/FGF2/EPHA2/CSF1/CDKN1A/BCL2L11/BCL2L1/ATF4/AREG	0.0115092	0.0791246	0.06474	14
ssc01522	Endocrine resistance	RB1/MDM2/JAG1/HBEGF/FOS/CDKN1A	0.0117478	0.0791246	0.06474	6
ssc04110	Cell cycle	WEE1/TFDP2/RB1/PCNA/MDM2/CDKN2B/CDKN1A	0.0139653	0.0890253	0.0728408	7
ssc04390	Hippo signaling pathway	RASSF1/PARD6G/ID2/FZD8/FRMD6/BIRC3/BBC3/AREG	0.0139952	0.0890253	0.0728408	8
ssc04932	Non-alcoholic fatty liver disease	IRS2/FOS/FAS/ERN1/DDIT3/CXCL8/BCL2L11/ATF4	0.0155568	0.096284	0.0787798	8
ssc04068	FoxO signaling pathway	PLK3/PLK2/MDM2/IRS2/CDKN2B/CDKN1A/BCL2L11	0.0170076	0.100448	0.0821868	7
ssc04933	AGE-RAGE signaling pathway in diabetic complications	VEGFA/NOX4/F3/EDN1/CXCL8/CCL2	0.0171069	0.100448	0.0821868	6
ssc05220	Chronic myeloid leukemia	RUNX1/RB1/MDM2/CDKN1A/BCL2L1	0.0183516	0.105063	0.0859626	5
ssc04620	Toll-like receptor signaling pathway	TLR1/TICAM1/SPP1/FOS/CXCL8/CCL5	0.0194907	0.108863	0.0890718	6
ssc04928	Parathyroid hormone synthesis, secretion and action	PDE4B/NR4A2/HBEGF/FOS/CDKN1A/ATF4	0.0203332	0.110865	0.0907097	6
ssc05206	MicroRNAs in cancer	VEGFA/SPRY2/RASSF1/PTGS2/PLAU/MDM4/MDM2/IRS2/HMOX1/CDKN1A/BCL2L11	0.0208388	0.110979	0.0908029	11
ssc05142	Chagas disease	TICAM1/FOS/FAS/CXCL8/CCL5/CCL2	0.0230087	0.11975	0.0979795	6
ssc04550	Signaling pathways regulating pluripotency of stem cells	TBX3/NANOG/NANOG/KLF4/ID2/FZD8/FGF2	0.027055	0.13768	0.11265	7
ssc04120	Ubiquitin mediated proteolysis	UBE2D1/PML/MDM2/HERC2/FBXW7/BIRC6/BIRC3	0.0279653	0.139219	0.113909	7
ssc04710	Circadian rhythm	NFIL3/BHLHE41/BHLHE40	0.033979	0.165557	0.135459	3
ssc04218	Cellular senescence	RB1/MDM2/IGFBP3/ETS1/CXCL8/CDKN2B/CDKN1A	0.0382311	0.182394	0.149236	7
ssc05221	Acute myeloid leukemia	SPI1/RUNX1/PML/DUSP6	0.0455506	0.212398	0.173785	4
ssc05215	Prostate cancer	RB1/PLAU/MDM2/CDKN1A/ATF4	0.0463751	0.212398	0.173785	5
ssc05164	Influenza A	TICAM1/PML/LOC100624226/FAS/CXCL8/CCL5/CCL2	0.0493615	0.221643	0.181349	7
ssc05218	Melanoma	RB1/MDM2/FGF2/CDKN1A	0.0521666	0.229733	0.187969	4
ssc04216	Ferroptosis	SLC7A11/SLC40A1/HMOX1	0.0537911	0.232418	0.190165	3
ssc05207	Chemical carcinogenesis - receptor activation	VEGFA/RB1/KLF4/JAG1/FOS/FGF2/CYP1A1/ATF4	0.0548649	0.232668	0.190369	8
ssc05133	Pertussis	TICAM1/IRF1/FOS/CXCL8	0.0642936	0.261062	0.213602	4
ssc05212	Pancreatic cancer	VEGFA/RB1/CDKN1A/BCL2L1	0.0642936	0.261062	0.213602	4
ssc05418	Fluid shear stress and atherosclerosis	VEGFA/HMOX1/FOS/EDN1/DUSP1/CCL2	0.0649806	0.261062	0.213602	6
ssc05145	Toxoplasmosis	PPIF/LAMC2/IL10RA/BIRC3/BCL2L1	0.0677005	0.2673	0.218706	5
ssc01521	EGFR tyrosine kinase inhibitor resistance	VEGFA/FGF2/BCL2L11/BCL2L1	0.0749665	0.290972	0.238074	4
ssc05224	Breast cancer	RB1/JAG1/FZD8/FOS/FGF2/CDKN1A	0.0763119	0.291257	0.238307	6
ssc03018	RNA degradation	TOB1/ENO2/BTG2/BTG1	0.0777666	0.291944	0.238869	4
ssc04610	Complement and coagulation cascades	SERPINB2/PLAUR/PLAU/F3	0.0806186	0.297769	0.243635	4
ssc04921	Oxytocin signaling pathway	RGS2/RCAN1/PTGS2/PPP1R12B/FOS/CDKN1A	0.0823734	0.299421	0.244987	6
ssc04934	Cushing syndrome	RB1/RASD1/FZD8/CDKN2B/CDKN1A/ATF4	0.0865599	0.309722	0.253416	6
ssc04012	ErbB signaling pathway	HBEGF/CDKN1A/AREG/ABL2	0.0925355	0.32601	0.266742	4
ssc04380	Osteoclast differentiation	SPI1/FOSL1/FOSB/FOS/CSF1	0.109652	0.379416	0.310439	5
ssc04392	Hippo signaling pathway - multiple species	RASSF1/FRMD6	0.111008	0.379416	0.310439	2
ssc04141	Protein processing in endoplasmic reticulum	YOD1/UBE2D1/PPP1R15A/ERN1/DDIT3/ATF4	0.126703	0.421186	0.344616	6
ssc04926	Relaxin signaling pathway	VEGFA/FOS/EDNRB/EDN1/ATF4	0.126908	0.421186	0.344616	5
ssc00010	Glycolysis / Gluconeogenesis	LDHB/LDHB/ENO2	0.132807	0.428495	0.350595	3
ssc04350	TGF-beta signaling pathway	TGIF1/ID2/GREM1/CDKN2B	0.132852	0.428495	0.350595	4
ssc05169	Epstein-Barr virus infection	TNFAIP3/RB1/NFKBIE/MDM2/FAS/CDKN1A/BCL2L11	0.13582	0.431982	0.353449	7
ssc00640	Propanoate metabolism	LDHB/LDHB	0.138323	0.433917	0.355032	2
ssc04015	Rap1 signaling pathway	VEGFA/PARD6G/NGF/MAGI1/FGF2/EPHA2/CSF1	0.1481	0.458309	0.374989	7
ssc04922	Glucagon signaling pathway	SIK1/LDHB/LDHB/ATF4	0.15147	0.462488	0.378409	4
ssc05031	Amphetamine addiction	FOSB/FOS/ATF4	0.156688	0.472125	0.386294	3
ssc05211	Renal cell carcinoma	VEGFA/ETS1/CDKN1A	0.161616	0.48065	0.39327	3
ssc04625	C-type lectin receptor signaling pathway	PTGS2/PLK3/MDM2/IRF1	0.167039	0.490409	0.401254	4
ssc05214	Glioma	RB1/MDM2/CDKN1A	0.171611	0.491236	0.401931	3
ssc05223	Non-small cell lung cancer	RB1/RASSF1/CDKN1A	0.171611	0.491236	0.401931	3
ssc05152	Tuberculosis	TLR1/PLK3/IRAK2/IL10RA/CEBPG/CASP10	0.177357	0.498165	0.4076	6
ssc05162	Measles	TNFAIP3/FOS/FAS/BCL2L1/BBC3	0.178382	0.498165	0.4076	5
ssc05208	Chemical carcinogenesis - reactive oxygen species	VEGFA/PPIF/NOX4/HMOX1/FOS/CYP1A1/ABL2	0.182349	0.502465	0.411119	7
ssc05168	Herpes simplex virus 1 infection	ZNF484/ZNF354A/TICAM1/PML/LOC100620238/FAS/CCL5/CCL2/BIRC3/BCL2L1	0.185248	0.502465	0.411119	10
ssc00920	Sulfur metabolism	SELENBP1	0.186505	0.502465	0.411119	1
ssc05226	Gastric cancer	RB1/FZD8/FGF2/CDKN2B/CDKN1A	0.188815	0.502774	0.411371	5
ssc00620	Pyruvate metabolism	LDHB/LDHB	0.21889	0.575393	0.470788	2
ssc04935	Growth hormone synthesis, secretion and action	IRS2/IGFBP3/FOS/ATF4	0.221112	0.575393	0.470788	4
ssc04722	Neurotrophin signaling pathway	NGF/NFKBIE/IRAK2/ATF4	0.229822	0.591341	0.483836	4
ssc05225	Hepatocellular carcinoma	RB1/HMOX1/FZD8/CDKN1A/BCL2L1	0.240127	0.610989	0.499913	5
ssc00533	Glycosaminoglycan biosynthesis - keratan sulfate	B3GNT2	0.251023	0.631406	0.516618	1
ssc04022	cGMP-PKG signaling pathway	RGS2/PPIF/IRS2/EDNRB/ATF4	0.255452	0.631406	0.516618	5
ssc05030	Cocaine addiction	FOSB/ATF4	0.256806	0.631406	0.516618	2
ssc05010	Alzheimer disease	PTGS2/PPIF/NOX4/IRS2/FZD8/FAS/ERN1/DDIT3/CSF1/ATF4	0.25918	0.631406	0.516618	10
ssc00330	Arginine and proline metabolism	SMOX/CKB	0.279634	0.674065	0.551522	2
ssc00270	Cysteine and methionine metabolism	LDHB/LDHB	0.294831	0.697734	0.570888	2
ssc04658	Th1 and Th2 cell differentiation	NFKBIE/JAG1/FOS	0.295547	0.697734	0.570888	3
ssc05235	PD-L1 expression and PD-1 checkpoint pathway in cancer	TICAM1/NFKBIE/FOS	0.306752	0.716798	0.586486	3
ssc05144	Malaria	CXCL8/CCL2	0.309983	0.717031	0.586677	2
ssc04913	Ovarian steroidogenesis	PTGS2/CYP1A1	0.317535	0.719615	0.588791	2
ssc04923	Regulation of lipolysis in adipocytes	PTGS2/IRS2	0.317535	0.719615	0.588791	2
ssc04936	Alcoholic liver disease	TICAM1/NOX4/FAS/CXCL8	0.320527	0.719615	0.588791	4
ssc04370	VEGF signaling pathway	VEGFA/PTGS2	0.325069	0.722726	0.591337	2
ssc04916	Melanogenesis	FZD8/EDNRB/EDN1	0.329204	0.724882	0.5931	3
ssc05204	Chemical carcinogenesis - DNA adducts	PTGS2/CYP1A1	0.332581	0.725344	0.593479	2
ssc05135	Yersinia infection	TICAM1/FOS/CXCL8/CCL2	0.339124	0.727814	0.595499	4
ssc04330	Notch signaling pathway	TLE3/JAG1	0.34007	0.727814	0.595499	2
ssc03430	Mismatch repair	PCNA	0.351921	0.746202	0.610545	1
ssc05217	Basal cell carcinoma	FZD8/CDKN1A	0.369747	0.776809	0.635587	2
ssc04020	Calcium signaling pathway	VEGFA/PPIF/NGF/GDNF/FGF2/EDNRB	0.380805	0.788912	0.64549	6
ssc04931	Insulin resistance	TRIB3/PPP1R3C/IRS2	0.390684	0.788912	0.64549	3
ssc00534	Glycosaminoglycan biosynthesis - heparan sulfate / heparin	B3GALT6	0.39091	0.788912	0.64549	1
ssc04510	Focal adhesion	VEGFA/SPP1/PPP1R12B/LAMC2/BIRC3	0.391925	0.788912	0.64549	5
ssc04659	Th17 cell differentiation	RUNX1/NFKBIE/FOS	0.39622	0.788912	0.64549	3
ssc05230	Central carbon metabolism in cancer	LDHB/LDHB	0.398891	0.788912	0.64549	2
ssc05160	Hepatitis C	TICAM1/RB1/FAS/CDKN1A	0.399623	0.788912	0.64549	4
ssc04924	Renin secretion	PTGER2/EDN1	0.41323	0.808801	0.661763	2
ssc04137	Mitophagy - animal	BCL2L1/ATF4	0.427399	0.816297	0.667896	2
ssc04917	Prolactin signaling pathway	IRF1/FOS	0.427399	0.816297	0.667896	2
ssc04920	Adipocytokine signaling pathway	NFKBIE/IRS2	0.434417	0.816297	0.667896	2
ssc04530	Tight junction	RUNX1/PCNA/PARD6G/MAGI1	0.436459	0.816297	0.667896	4
ssc04918	Thyroid hormone synthesis	TTF1/ATF4	0.441389	0.816297	0.667896	2
ssc05140	Leishmaniasis	PTGS2/FOS	0.441389	0.816297	0.667896	2
ssc04310	Wnt signaling pathway	TLE3/PRICKLE3/FZD8/FOSL1	0.445577	0.816297	0.667896	4
ssc04630	JAK-STAT signaling pathway	IL10RA/CLCF1/CDKN1A/BCL2L1	0.445577	0.816297	0.667896	4
ssc00601	Glycosphingolipid biosynthesis - lacto and neolacto series	B3GNT2	0.450777	0.819268	0.670328	1
ssc04622	RIG-I-like receptor signaling pathway	CXCL8/CASP10	0.45519	0.820775	0.67156	2
ssc05012	Parkinson disease	PPIF/ERN1/DUSP1/DDIT3/BCL2L1/ATF4	0.468385	0.837971	0.68563	6
ssc04662	B cell receptor signaling pathway	NFKBIE/FOS	0.482197	0.844951	0.691341	2
ssc00051	Fructose and mannose metabolism	PFKFB3	0.483848	0.844951	0.691341	1
ssc04024	cAMP signaling pathway	SOX9/PTGER2/PDE4B/FOS/EDN1	0.488259	0.844951	0.691341	5
ssc00410	beta-Alanine metabolism	SMOX	0.494426	0.844951	0.691341	1
ssc03410	Base excision repair	PCNA	0.494426	0.844951	0.691341	1
ssc04130	SNARE interactions in vesicular transport	STX11	0.494426	0.844951	0.691341	1
ssc05022	Pathways of neurodegeneration - multiple diseases	PTGS2/PPIF/NOX4/FZD8/FAS/ERN1/DDIT3/CSF1/BCL2L1/ATF4	0.504549	0.852468	0.697492	10
ssc04062	Chemokine signaling pathway	CXCL8/CCL5/CCL20/CCL2	0.512307	0.852468	0.697492	4
ssc04915	Estrogen signaling pathway	HBEGF/FOS/ATF4	0.513331	0.852468	0.697492	3
ssc03030	DNA replication	PCNA	0.514938	0.852468	0.697492	1
ssc00760	Nicotinate and nicotinamide metabolism	PNP	0.524882	0.852468	0.697492	1
ssc00860	Porphyrin metabolism	HMOX1	0.524882	0.852468	0.697492	1
ssc05216	Thyroid cancer	CDKN1A	0.524882	0.852468	0.697492	1
ssc05143	African trypanosomiasis	FAS	0.534623	0.85539	0.699882	1
ssc04211	Longevity regulating pathway	IRS2/ATF4	0.545988	0.85539	0.699882	2
ssc04512	ECM-receptor interaction	SPP1/LAMC2	0.545988	0.85539	0.699882	2
ssc04912	GnRH signaling pathway	HBEGF/ATF4	0.55206	0.85539	0.699882	2
ssc00250	Alanine, aspartate and glutamate metabolism	RIMKLB	0.553513	0.85539	0.699882	1
ssc05332	Graft-versus-host disease	FAS	0.553513	0.85539	0.699882	1
ssc04140	Autophagy - animal	IRS2/ERN1/BCL2L1	0.557741	0.85539	0.699882	3
ssc03440	Homologous recombination	RAD51B	0.562671	0.85539	0.699882	1
ssc04925	Aldosterone synthesis and secretion	NR4A2/ATF4	0.564034	0.85539	0.699882	2
ssc05150	Staphylococcus aureus infection	DEFB1/DEFB1	0.564034	0.85539	0.699882	2
ssc05330	Allograft rejection	FAS	0.580428	0.864992	0.707738	1
ssc05171	Coronavirus disease - COVID-19	RPL27/HBEGF/FOS/CXCL8/CCL2	0.58593	0.864992	0.707738	5
ssc05231	Choline metabolism in cancer	GPCPD1/FOS	0.587291	0.864992	0.707738	2
ssc03420	Nucleotide excision repair	PCNA	0.589036	0.864992	0.707738	1
ssc00564	Glycerophospholipid metabolism	LPCAT1/GPCPD1	0.592961	0.864992	0.707738	2
ssc05132	Salmonella infection	LOC100624226/FOS/CYFIP2/CXCL8/BIRC3	0.593029	0.864992	0.707738	5
ssc04713	Circadian entrainment	RASD1/FOS	0.604127	0.870095	0.711914	2
ssc05146	Amoebiasis	LAMC2/CXCL8	0.604127	0.870095	0.711914	2
ssc00380	Tryptophan metabolism	CYP1A1	0.621747	0.876619	0.717252	1
ssc00565	Ether lipid metabolism	LPCAT1	0.621747	0.876619	0.717252	1
ssc04930	Type II diabetes mellitus	IRS2	0.621747	0.876619	0.717252	1
ssc04940	Type I diabetes mellitus	FAS	0.629512	0.876619	0.717252	1
ssc04974	Protein digestion and absorption	SLC38A2/COL27A1	0.63103	0.876619	0.717252	2
ssc04961	Endocrine and other factor-regulated calcium reabsorption	DNM3	0.644569	0.876619	0.717252	1
ssc04979	Cholesterol metabolism	LIPG	0.644569	0.876619	0.717252	1
ssc04660	T cell receptor signaling pathway	NFKBIE/FOS	0.651516	0.876619	0.717252	2
ssc02010	ABC transporters	DEFB1	0.651868	0.876619	0.717252	1
ssc04750	Inflammatory mediator regulation of TRP channels	PTGER2/NGF	0.656495	0.876619	0.717252	2
ssc05170	Human immunodeficiency virus 1 infection	WEE1/FOS/FAS/BCL2L1	0.658631	0.876619	0.717252	4
ssc04650	Natural killer cell mediated cytotoxicity	LOC100624226/FAS	0.661418	0.876619	0.717252	2
ssc04340	Hedgehog signaling pathway	GAS1	0.666021	0.876619	0.717252	1
ssc04725	Cholinergic synapse	FOS/ATF4	0.675847	0.876619	0.717252	2
ssc03250	Viral life cycle - HIV-1	ELL2	0.679602	0.876619	0.717252	1
ssc04810	Regulation of actin cytoskeleton	RGCC/PPP1R12B/FGF2/CYFIP2	0.689431	0.876619	0.717252	4
ssc00480	Glutathione metabolism	CHAC1	0.692633	0.876619	0.717252	1
ssc04726	Serotonergic synapse	PTGS2/DUSP1	0.698788	0.876619	0.717252	2
ssc00980	Metabolism of xenobiotics by cytochrome P450	CYP1A1	0.69895	0.876619	0.717252	1
ssc05213	Endometrial cancer	CDKN1A	0.69895	0.876619	0.717252	1
ssc05320	Autoimmune thyroid disease	FAS	0.705138	0.876619	0.717252	1
ssc04919	Thyroid hormone signaling pathway	RCAN1/MDM2	0.707583	0.876619	0.717252	2
ssc04152	AMPK signaling pathway	PFKFB3/IRS2	0.716163	0.876619	0.717252	2
ssc00561	Glycerolipid metabolism	LIPG	0.717136	0.876619	0.717252	1
ssc04213	Longevity regulating pathway - multiple species	IRS2	0.717136	0.876619	0.717252	1
ssc05134	Legionellosis	CXCL8	0.717136	0.876619	0.717252	1
ssc04927	Cortisol synthesis and secretion	ATF4	0.722952	0.876619	0.717252	1
ssc04360	Axon guidance	PARD6G/EPHA2/ABLIM1	0.723254	0.876619	0.717252	3
ssc00140	Steroid hormone biosynthesis	CYP1A1	0.728649	0.876619	0.717252	1
ssc04144	Endocytosis	PML/PARD6G/MDM2/DNM3	0.730391	0.876619	0.717252	4
ssc04929	GnRH secretion	SPP1	0.734229	0.876619	0.717252	1
ssc04720	Long-term potentiation	ATF4	0.739695	0.876619	0.717252	1
ssc00230	Purine metabolism	PNP/PDE4B	0.744553	0.876619	0.717252	2
ssc05416	Viral myocarditis	ABL2	0.74505	0.876619	0.717252	1
ssc04728	Dopaminergic synapse	FOS/ATF4	0.748405	0.876619	0.717252	2
ssc00830	Retinol metabolism	CYP1A1	0.750294	0.876619	0.717252	1
ssc00970	Aminoacyl-tRNA biosynthesis	LOC110261142	0.750294	0.876619	0.717252	1
ssc04520	Adherens junction	SNAI1	0.770222	0.885751	0.724724	1
ssc04910	Insulin signaling pathway	PPP1R3C/IRS2	0.770489	0.885751	0.724724	2
ssc04270	Vascular smooth muscle contraction	PPP1R12B/EDN1	0.774002	0.885751	0.724724	2
ssc01230	Biosynthesis of amino acids	ENO2	0.774952	0.885751	0.724724	1
ssc04371	Apelin signaling pathway	SPP1/JAG1	0.777468	0.885751	0.724724	2
ssc00590	Arachidonic acid metabolism	PTGS2	0.788568	0.885751	0.724724	1
ssc03008	Ribosome biogenesis in eukaryotes	WDR43	0.792922	0.885751	0.724724	1
ssc04623	Cytosolic DNA-sensing pathway	CCL5	0.792922	0.885751	0.724724	1
ssc04721	Synaptic vesicle cycle	DNM3	0.792922	0.885751	0.724724	1
ssc05100	Bacterial invasion of epithelial cells	DNM3	0.797186	0.886193	0.725085	1
ssc05017	Spinocerebellar ataxia	PPIF/ERN1	0.803567	0.88897	0.727358	2
ssc04072	Phospholipase D signaling pathway	DNM3/CXCL8	0.812636	0.891175	0.729162	2
ssc05020	Prion disease	PPIF/DDIT3/CCL5/ATF4	0.813855	0.891175	0.729162	4
ssc01232	Nucleotide metabolism	PNP	0.817235	0.891175	0.729162	1
ssc04911	Insulin secretion	ATF4	0.828305	0.898966	0.735537	1
ssc04640	Hematopoietic cell lineage	CSF1	0.842034	0.902864	0.738726	1
ssc05410	Hypertrophic cardiomyopathy	EDN1	0.845292	0.902864	0.738726	1
ssc03015	mRNA surveillance pathway	PCF11	0.848484	0.902864	0.738726	1
ssc04727	GABAergic synapse	SLC38A2	0.848484	0.902864	0.738726	1
ssc05032	Morphine addiction	PDE4B	0.851609	0.902864	0.738726	1
ssc01200	Carbon metabolism	ENO2	0.902249	0.949899	0.77721	1
ssc04724	Glutamatergic synapse	SLC38A2	0.90427	0.949899	0.77721	1
ssc03040	Spliceosome	SMNDC1	0.925516	0.967777	0.791838	1
ssc05014	Amyotrophic lateral sclerosis	ERN1/DDIT3/BCL2L1/ATF4	0.943628	0.967896	0.791935	4
ssc04714	Thermogenesis	ZNF516/KDM3A	0.953292	0.967896	0.791935	2
ssc05016	Huntington disease	PPIF/ERN1/BBC3	0.954033	0.967896	0.791935	3
ssc03010	Ribosome	RPL27	0.954955	0.967896	0.791935	1
ssc04261	Adrenergic signaling in cardiomyocytes	ATF4	0.954955	0.967896	0.791935	1
ssc04723	Retrograde endocannabinoid signaling	PTGS2	0.954955	0.967896	0.791935	1
ssc04150	mTOR signaling pathway	FZD8	0.958582	0.967896	0.791935	1
ssc04514	Cell adhesion molecules	PVR	0.959443	0.967896	0.791935	1
ssc04080	Neuroactive ligand-receptor interaction	PTGER2/EDNRB/EDN1	0.982506	0.986144	0.806866	3
ssc05415	Diabetic cardiomyopathy	PPIF	0.986144	0.986144	0.806866	1

## Sheet: file S9
Compound.ID	ratio(H2O2:control)	p.value	Name	Formula	Molecular.Weight
9.811_350.2098	0.9732	0.7739	(-)-andrographolide	C20 H30 O5	350.21
8.158_315.2187	1.3395	0.0161	(-)-bremazocine	C20 H29 N O2	315.219
4.027_301.1426	0.3366	0.003	(-)-febrifugine	C16 H19 N3 O3	301.143
0.884_511.1671	0.8221	0.411	(-)-hygromycin a	C23 H29 N O12	511.167
8.597_251.1886	1.1367	0.5105	(-)-nupharamine	C15 H25 N O2	251.189
3.529_426.1904	0.486	0.0054	(+)-abscisic acid beta-d-glucopyranosyl ester	C21 H30 O9	426.19
8.178_267.2199	1.3589	0.6539	(+)-allopumiliotoxin 267a	C16 H29 N O2	267.22
7.5_386.173	1.1141	0.1393	(+)-eudesmin	C22 H26 O6	386.173
4.54_376.1383	0.842	0.2615	(+)-riboflavin	C17 H20 N4 O6	376.138
6.281_152.1202	1.0599	0.7342	(+/-)-camphor	C10 H16 O	152.12
2.892_127.1361	0.7976	0.2451	(+/-)-coniine	C8 H17 N	127.136
9.519_310.2502	1.6752	0.1579	(+/-)-methoprene	C19 H34 O3	310.25
4.006_278.1303	0.5895	0.0481	(+/-)-pantetheine	C11 H22 N2 O4 S	278.13
5.686_448.2112	0.4299	0.0247	(17beta)-17-hydroxyestra-1(10),2,4-trien-3-yl d-glucopyranosiduronic acid	C24 H32 O8	448.211
3.672_306.1249	3.1318	0.0699	(1ar,2r,3s,11cs)-6,11-dimethyl-1a,2,3,11c-tetrahydrotetrapheno[1,2-b]oxirene-2,3-diol	C20 H18 O3	306.125
3.765_532.2319	2.5573	0.2031	(1s,2r,4r,5r,6s,8r,10s,11s,12r,14r,15r,19s,21r)-6-(3-furyl)-4,12,16,19-tetrahydroxy-5,11,15-trimethyl-3-oxo-9,17-dioxahexacyclo[13.3.3.0~1,14~.0~2,11~.0~5,10~.0~8,10~]henicos-21-yl acetate	C28 H36 O10	532.232
0.632_225.9441	1.4357	0.0061	(2e)-2,5-dichloro-4-oxo-2-hexenedioic acid	C6 H4 Cl2 O5	225.944
1.079_264.1144	0.3934	0.0583	(2e)-3-phenyl-2-propen-1-yl (2z)-3-phenylacrylate	C18 H16 O2	264.114
3.001_327.1317	0.3168	0.0396	(2s)-3-phenyl-2-({[(3s,4s,5r)-2,3,4-trihydroxy-5-(hydroxymethyl)tetrahydro-2-furanyl]methyl}amino)propanoic acid (non-preferred name)	C15 H21 N O7	327.132
0.673_247.0801	0.5087	0.0099	(2s,3r)-3-[(2-nitro-1h-imidazol-1-yl)methoxy]-1,2,4-butanetriol	C8 H13 N3 O6	247.08
7.5_280.0947	1.1662	0.0892	(2z)-3-[4,5-dihydroxy-2-(2-hydroxy-2-propanyl)-2,3-dihydro-1-benzofuran-7-yl]acrylic acid	C14 H16 O6	280.095
7.366_373.24	2.1869	0.1335	(3?)-androsta-5,16-dieno(17,16-b)quinolin-3-ol	C26 H31 N O	373.24
4.683_432.2009	0.853	0.3502	(3r,4s,5s,6s)-6-carboxy-n-[2-(diphenylmethoxy)ethyl]-3,4,5-trihydroxy-n,n-dimethyltetrahydro-2h-pyran-2-aminium (non-preferred name)	C23 H30 N O7	432.201
9.611_209.1779	1.8489	0.1934	(3z,6e)-n-hydroxy-2,4,4,7-tetramethyl-6,8-nonadien-3-imine	C13 H23 N O	209.178
3.499_532.3016	2.7578	0.0074	(4r,9beta,16alpha)-2,16,20,24,25-pentahydroxy-9,10,14-trimethyl-4,9-cyclo-9,10-secocholesta-2,5-diene-1,11,22-trione	C30 H44 O8	532.302
2.417_262.0953	0.4998	0.1173	(5-benzyl-3,6-dioxo-2-piperazinyl)acetic acid	C13 H14 N2 O4	262.095
4.695_402.2479	1.084	0.795	(5e)-2,10-diamino-5-{[(5-amino-5-carboxypentyl)amino]methyl}-5-undecenedioic acid (non-preferred name)	C18 H34 N4 O6	402.248
8.588_190.0784	0.8985	0.2489	(5e)-7,7-dimethyl-4-oxa-8-thia-2,5-diazanon-5-en-3-one	C7 H14 N2 O2 S	190.078
10.027_394.2185	1.2236	0.1468	(5s)-3-[(e)-{(1r,3as,7ar)-1-[(2s)-1-hydroxy-2-propanyl]-7a-methyloctahydro-4h-inden-4-ylidene}methyl]-1,3,4,5,6,7-hexahydro-2-benzothiophene-5-ol 2,2-dioxide	C22 H34 O4 S	394.219
10.09_332.2715	1.2644	0.0886	(7e,10e,13e,16e)-7,10,13,16-docosatetraenoic acid	C22 H36 O2	332.272
8.503_315.2773	1.2005	0.0607	(8e)-2-amino-8-octadecene-1,3,4-triol	C18 H37 N O3	315.277
3.203_301.1638	0.7014	0.1297	(ac)2-l-lys-d-ala	C13 H23 N3 O5	301.164
3.287_211.0848	0.6374	0.0983	(dl)-3-o-methyldopa	C10 H13 N O4	211.085
4.07_319.1166	0.7471	0.0364	(e)-3-o-methyl entacapone	C15 H17 N3 O5	319.117
4.174_319.1566	1.1929	0.5531	(e)-oxetorone	C21 H21 N O2	319.157
2.443_164.0475	0.915	0.4492	(e)-p-coumaric acid	C9 H8 O3	164.048
6.594_373.2036	0.9769	0.2539	(z)-endoxifen	C25 H27 N O2	373.204
6.022_359.1879	0.9914	0.3651	(z)-norendoxifen	C24 H25 N O2	359.188
0.724_161.069	0.4575	0.0259	.alpha.-aminoadipic acid	C6 H11 N O4	161.069
9.852_358.1587	1.0467	0.5493	{4-[(1e)-1,2-diphenyl-1-buten-1-yl]phenoxy}acetic acid	C24 H22 O3	358.159
9.662_358.1438	0.9543	0.7747	1-(4-hydroxy-3-methoxyphenyl)-3-oxo-5-decanesulfonic acid	C17 H26 O6 S	358.144
4.517_214.0955	0.9811	0.7378	1-(beta-d-ribofuranosyl)-1,2-dihydropyrimidine	C9 H14 N2 O4	214.095
7.442_347.1148	1.036	0.7877	1,2-dimethoxy-13-methyl[1,3]benzodioxolo[5,6-c]phenanthridine	C21 H17 N O4	347.115
9.619_94.0783	1.5244	0.0013	1,3,5-heptatriene	C7 H10	94.0783
1.079_575.1652	0.3242	0.0287	1,5-anhydro-1-{2-(3,4-dihydroxytetrahydro-2-furanyl)-4,7-dihydroxy-5-[(2e)-3-(4-hydroxyphenyl)-2-propenoyl]-6-oxo-6,7-dihydro-1h-indol-7-yl}hexitol	C27 H29 N O13	575.165
3.526_158.0846	0.5591	0.0201	1,5-dan	C10 H10 N2	158.085
9.033_249.2093	1.3273	0.0258	1-[(2e,4e)-2,4-dodecadienoyl]pyrrolidine	C16 H27 N O	249.209
9.585_236.2143	1.4412	0.2361	10,12-hexadecadienal	C16 H28 O	236.214
6.284_215.1523	0.9922	0.6613	11343172	C11 H21 N O3	215.152
6.41_201.1731	1.2273	0.0747	11-aminoundecanoic acid	C11 H23 N O2	201.173
8.207_274.0995	0.6959	0.0257	11h-benzo[a]fluoren-11-ylacetic acid	C19 H14 O2	274.099
6.329_199.1574	1.4506	0.378	11-nitro-1-undecene	C11 H21 N O2	199.157
0.723_293.1408	2.3924	0.0195	1221655	C19 H19 N O2	293.141
7.389_378.1953	0.7417	0.1955	12alpha-(chloromethyl)-12-hydroxy-pregn-4-ene-3,20-dione	C22 H31 Cl O3	378.195
1.24_404.2024	0.707	0.2319	15beta-hydroxy-7alpha-mercapto-pregn-4-ene-3,20-dione 7-acetate	C23 H32 O4 S	404.202
6.826_229.1679	1.0027	0.5173	1872050	C12 H23 N O3	229.168
7.499_264.0998	1.1698	0.0598	1â€²-acetoxyeugenol acetate	C14 H16 O5	264.1
10.111_309.3032	1.3104	0.0144	1-hexadecanoylpyrrolidine	C20 H39 N O	309.303
3.987_232.0882	0.4219	0.0206	1-methoxypyrene	C17 H12 O	232.088
3.693_230.1055	0.6735	0.1437	1-methyl-1,2,3,4-tetrahydro-î²-carboline-3-carboxylic acid	C13 H14 N2 O2	230.106
9.897_356.2925	1.3926	0.5054	1-oleoyl-rac-glycerol	C21 H40 O4	356.293
10.182_358.2873	1.3709	0.1298	1-phenyl-1,3-octadecanedione	C24 H38 O2	358.287
0.586_83.0736	0.8903	0.313	1-piperideine	C5 H9 N	83.0736
7.604_276.1362	0.3605	0.0052	2-(1-hydroxy-2,4,6-trimethyl-3-oxo-2,3-dihydro-1h-inden-5-yl)ethyl acetate	C16 H20 O4	276.136
0.712_133.1103	1.0755	0.5522	2,2'-iminodipropan-1-ol	C6 H15 N O2	133.11
4.221_289.189	0.5371	0.0609	2,4,6-triisobutyl-1,3,5-dithiazinane	C15 H31 N S2	289.189
6.467_113.03	1.4844	0.0367	2,4-dimethylthiazole	C5 H7 N S	113.03
2.849_156.0794	0.9414	0.689	2,5-dimethyl-4-ethoxy-3(2h)-furanone	C8 H12 O3	156.079
7.201_220.1464	1.3228	0.63	2,6-di-tert-butyl-1,4-benzoquinone	C14 H20 O2	220.146
9.262_234.1984	1.5557	0.0085	2,6-di-tert-butyl-4-ethylphenol	C16 H26 O	234.198
9.852_360.1594	0.941	0.662	2-{3-[2-(1h-imidazol-2-ylmethyl)-6-methoxyphenoxy]benzyl}-1h-imidazole	C21 H20 N4 O2	360.159
5.777_352.1093	0.9535	0.7774	2-{carboxy[(phenylacetyl)amino]methyl}-5,5-dimethyl-1,3-thiazolidine-4-carboxylic acid	C16 H20 N2 O5 S	352.109
0.642_188.1526	0.6971	0.0434	2080745	C9 H20 N2 O2	188.153
0.654_253.1147	1.2428	0.1019	2125738	C13 H19 N O2 S	253.115
3.456_280.1252	1.0287	0.9535	2139	C14 H20 N2 O2 S	280.125
4.345_198.1735	0.9079	0.5927	2209526	C11 H22 N2 O	198.173
3.28_367.1381	0.8707	0.5593	26uep3z5w8	C19 H20 F3 N O3	367.138
2.637_309.1689	0.283	0.0163	2762577	C15 H23 N3 O4	309.169
1.203_207.0566	0.8155	0.1907	2-acrylamido-2-methyl-1-propane sulfonic acid	C7 H13 N O4 S	207.057
7.684_317.2932	1.077	0.3468	2-amino-1,3,4-octadecanetriol	C18 H39 N O3	317.293
3.286_305.159	1.2288	0.4471	2-amino-6-[(e)-(5-amino-5-carboxy-2-hydroxypentylidene)amino]-5-hydroxyhexanoic acid (non-preferred name)	C12 H23 N3 O6	305.159
4.935_225.1335	1.1685	0.7078	2-aminoethoxydiphenylborane	C14 H16 B N O	225.133
9.655_378.2768	1.7959	0.399	2-arachidonoyl glycerol	C23 H38 O4	378.277
9.609_167.131	1.4037	0.0194	2-butyl-4-ethyl-5-methyloxazole	C10 H17 N O	167.131
0.768_251.1019	0.6683	0.093	2'-deoxyadenosine	C10 H13 N5 O3	251.102
3.446_206.1057	1.0543	0.4851	2-ethyl-2-phenylmalonamide	C11 H14 N2 O2	206.106
1.503_164.0475	0.5074	0.2277	2-hydroxycinnamic acid	C9 H8 O3	164.048
3.523_158.0403	0.417	0.0019	2-methyl-3-thioacetoxy-4,5-dihydrofuran	C7 H10 O2 S	158.04
1.08_103.0456	0.7477	0.2318	2-methylthiazolidine	C4 H9 N S	103.046
9.781_312.2663	1.0415	0.9753	2-oxononadecanoic acid	C19 H36 O3	312.266
8.606_247.1937	1.3735	0.0077	2p5mu968xw	C16 H25 N O	247.194
7.5_405.1463	1.1079	0.4185	3-(1-methyl-7-oxo-3-propyl-4,7-dihydro-1h-pyrazolo[4,3-d]pyrimidin-5-yl)-4-propoxybenzenesulfonamide	C18 H23 N5 O4 S	405.146
7.713_408.1547	1.03	0.6399	3-(2-acetamidoethyl)-1-hexopyranuronosyl-5-methoxy-1h-indole	C19 H24 N2 O8	408.155
9.323_222.0565	0.9904	0.8227	3-(3-methylthio)propylmalic acid	C8 H14 O5 S	222.056
3.6_166.0824	1.1726	0.1061	3-(4-methyl-3-pentenyl)thiophene	C10 H14 S	166.082
7.501_486.0977	0.9796	0.8367	3-(5-hydroxy-6-isobutyryl-8,8-dimethyl-2-oxo-2h,8h-pyrano[2,3-f]chromen-4-yl)phenyl hydrogen sulfate	C24 H22 O9 S	486.098
9.126_298.1784	1.1855	0.4339	3,14-dihydro-15-keto-tetranor prostaglandin e2	C16 H26 O5	298.178
0.57_109.0641	0.7957	0.0874	3,4-diaminopyridine	C5 H7 N3	109.064
9.612_298.2294	1.6588	0.0248	3-[(8e,11e)-8,11,14-pentadecatrien-1-yl]phenol	C21 H30 O	298.229
0.59_242.1015	0.8551	0.2408	3125	C9 H14 N4 O4	242.101
9.852_234.162	0.9734	0.9766	3138020	C15 H22 O2	234.162
4.96_171.1089	1.4477	0.267	3621	C9 H17 N S	171.109
9.441_124.0888	1.7441	0.0175	3721	C8 H12 O	124.089
4.111_138.0682	1.1766	0.6354	3-acetyl-2,5-dimethylfuran	C8 H10 O2	138.068
2.198_347.0631	0.564	0.1621	3'-adenosine monophosphate (3'-amp)	C10 H14 N5 O7 P	347.063
9.608_122.1095	1.6945	0.0363	3-allylcyclohexene	C9 H14	122.109
9.615_195.1623	1.5653	0.0137	3-amino-5,7-dimethyl-1-adamantanol	C12 H21 N O	195.162
0.576_129.0096	0.6728	0.0307	3-amino-6-chloropyridazine	C4 H4 Cl N3	129.01
9.459_376.2615	1.884	0.3147	3beta,17beta-diacetoxy-5alpha-androstane	C23 H36 O4	376.262
1.592_275.0642	0.4998	0.0834	3-beta-d-glucopyranuronosyloxy-5-methylisoxazole	C10 H13 N O8	275.064
0.732_134.0768	1.0332	0.8652	3-mercaptohexanol	C6 H14 O S	134.077
9.633_146.1096	1.357	0.0339	3-methyl-1-phenyl-2-butene	C11 H14	146.11
5.38_345.1722	1.1582	0.4796	3-methyl-3-(4-methyl-3-penten-1-yl)-3,11-dihydropyrano[3,2-a]carbazole-5-carbaldehyde	C23 H23 N O2	345.172
7.499_146.058	1.1943	0.0318	3-methylglutaric acid	C6 H10 O4	146.058
1.082_132.0246	0.7029	0.0787	3-methylsulfolene	C5 H8 O2 S	132.025
7.839_214.157	2.2001	0.0022	3-oxolauric acid	C12 H22 O3	214.157
0.869_147.0355	1.0509	0.6024	3-thiomorpholinecarboxylic acid	C5 H9 N O2 S	147.036
4.953_141.1148	1.2194	0.9941	3-tropanol	C8 H15 N O	141.115
6.574_328.1821	0.7339	0.3063	4-(3,5-diphenylcyclohexyl)phenol	C24 H24 O	328.182
0.623_258.0566	0.7277	0.0211	4-(3-oxopentyl)phenyl hydrogen sulfate	C11 H14 O5 S	258.057
2.334_551.1735	0.6517	0.2489	4-(4-chlorophenyl)-1-[4-(4-fluorophenyl)-4-oxobutyl]-4-piperidinyl d-glucopyranosiduronic acid	C27 H31 Cl F N O8	551.173
2.667_225.1114	1.8441	0.0749	4-(methylnitrosamino)-1-(3-pyridyl-n-oxide)-1-butanol	C10 H15 N3 O3	225.111
8.302_317.2345	1.0165	0.7756	4,17?-dimethyl-4-aza-5-androsten-17?-ol-3-one	C20 H31 N O2	317.235
1.079_232.0518	0.4625	0.078	4,5-pyrenedione	C16 H8 O2	232.052
5.246_349.2001	3.2456	0.035	4-[(2r)-2-(aminomethyl)-2-(hydroxymethyl)-5-oxo-1-pyrrolidinyl]-3-(3-pentanylamino)benzoic acid	C18 H27 N3 O4	349.2
1.711_128.0951	1.0073	0.776	4230434	C6 H12 N2 O	128.095
7.5_134.0732	1.0637	0.4429	4-ethylbenzaldehyde	C9 H10 O	134.073
8.302_451.2238	1.0347	0.5993	4-hydroxy valsartan	C24 H29 N5 O4	451.224
2.527_292.1058	1.0169	0.8721	4-hydroxy-4-(indol-3-ylmethyl)glutamic acid	C14 H16 N2 O5	292.106
7.095_387.2193	0.7543	0.2397	4-hydroxytamoxifen	C26 H29 N O2	387.219
2.896_126.043	0.6149	0.2792	4-imidazoleacetic acid	C5 H6 N2 O2	126.043
3.581_227.1167	8.4644	0.0153	4-methyl meiqx	C12 H13 N5	227.117
4.944_108.0938	1.6717	0.1388	4-vinylcyclohexene	C8 H12	108.094
2.39_201.1115	0.72	0.3286	5-(n,n-dimethylcarbamimidamido)-2-oxopentanoic acid	C8 H15 N3 O3	201.112
7.5_488.2201	0.979	0.707	5,5',7-trihydroxy-2',2'-dimethyl-6,8-bis(3-methyl-2-buten-1-yl)-2'h,4h-3,8'-bichromen-4-one	C30 H32 O6	488.22
9.732_404.2928	1.8746	0.4746	5?-androstane-3?,17?-diol dipropionate	C25 H40 O4	404.293
4.877_280.0871	6.2403	0.006	5-{4-[2-(methylamino)ethoxy]benzyl}-1,3-thiazolidine-2,4-dione	C13 H16 N2 O3 S	280.087
7.501_470.1254	1.1309	0.1472	5-hydroxy-10-(4-hydroxybutanoyl)-8,8-dimethyl-2-oxo-4-propyl-7,8-dihydro-2h,6h-pyrano[3,2-g]chromen-7-yl hydrogen sulfate	C21 H26 O10 S	470.125
3.923_218.1421	0.741	0.1389	5-methoxydimethyltryptamine	C13 H18 N2 O	218.142
3.692_234.1003	0.6504	0.1181	5-methoxy-l-tryptophan	C12 H14 N2 O3	234.1
3.599_190.1108	1.0822	0.448	5-methoxytryptamine	C11 H14 N2 O	190.111
3.616_297.0895	0.6916	0.1638	5'-methylthioadenosine	C11 H15 N5 O3 S	297.089
3.527_305.1409	1.7822	0.0747	6,6,9,12-tetramethyl-6,12-dihydro-11h-isochromeno[4,3-c]quinolin-11-one	C20 H19 N O2	305.141
4.917_123.1044	1.3893	0.8589	6-[(1z)-1-propen-1-yl]-2,3,4,5-tetrahydropyridine	C8 H13 N	123.104
3.74_407.1997	1.1114	0.9422	6033	C24 H26 F N3 O2	407.2
9.198_290.261	1.2689	0.0219	6713421	C20 H34 O	290.261
2.872_365.2063	0.4978	0.0354	6-amino-2-methyl-2-heptanyl (1,3-dimethyl-2,6-dioxo-1,2,3,6-tetrahydro-7h-purin-7-yl)acetate	C17 H27 N5 O4	365.206
5.337_470.2742	0.5152	0.0789	6-bromo-5,9-hexacosadienoic acid	C26 H47 Br O2	470.274
3.527_143.0737	0.5124	0.009	6-methylquinoline	C10 H9 N	143.074
0.865_258.0141	0.2411	0.0055	6-phosphonoglucono-d-lactone	C6 H11 O9 P	258.014
6.329_366.1249	1.0459	0.7521	7-(3-chloro-2-hydroxy-3-methylbutoxy)-8-(3-methyl-2-oxobutyl)-2h-chromen-2-one	C19 H23 Cl O5	366.125
3.169_278.1267	1.1872	0.5924	7098783	C14 H18 N2 O4	278.127
4.453_377.1588	0.9967	0.9278	7209	C18 H23 N3 O6	377.159
7.532_401.235	1.1317	0.3816	7693643	C19 H35 N3 O4 S	401.235
4.432_520.2648	1.5537	0.9424	7beta-hydroxytaxusin	C28 H40 O9	520.265
0.622_326.044	0.7549	0.0335	8,9-dihydroxy-6-oxo-6h-[1]benzofuro[3,2-c]chromen-3-yl acetate	C17 H10 O7	326.044
2.332_283.0916	0.8593	0.3842	8-hydroxy-deoxyguanosine	C10 H13 N5 O5	283.092
3.528_145.0529	0.5384	0.0066	8-hydroxyquinoline	C9 H7 N O	145.053
7.879_223.1574	1.1522	0.4908	8-methyl-8-azabicyclo[3.2.1]oct-3-yl (2e)-2-methyl-2-butenoate	C13 H21 N O2	223.157
9.992_306.2559	1.1329	0.5177	8z,11z,14z-eicosatrienoic acid	C20 H34 O2	306.256
9.675_316.2612	0.9643	0.7318	9,10-dihydroxystearic acid	C18 H36 O4	316.261
9.892_334.1592	1.0754	0.6218	9-fluoro-16alpha-hydroxyandrost-4-ene-3,11,17-trione	C19 H23 F O4	334.159
4.389_135.0685	1.3408	0.0448	Acetanilide	C8 H9 N O	135.069
6.877_196.1465	1.4516	0.5731	Acetic acid geranyl ester	C12 H20 O2	196.147
7.499_120.0576	1.0805	0.2967	Acetophenone	C8 H8 O	120.058
0.967_203.116	0.3823	0.0104	Acetyl-l-carnitine	C9 H17 N O4	203.116
0.678_101.0478	0.5513	0.0525	Acpc	C4 H7 N O2	101.048
3.616_135.0546	0.6629	0.1233	Adenine	C5 H5 N5	135.055
0.941_347.0631	0.5076	0.0686	Adenosine-monophosphate	C10 H14 N5 O7 P	347.063
1.562_220.0883	1.4667	0.146	Ala-met	C8 H16 N2 O3 S	220.088
3.93_275.127	1.0638	0.4238	Alanyltryptophan	C14 H17 N3 O3	275.127
2.459_252.111	0.6686	0.1822	Alanyltyrosine	C12 H16 N2 O4	252.111
0.581_186.1006	0.8291	0.0719	Ala-pro	C8 H14 N2 O3	186.101
0.701_176.0799	0.9438	0.4919	Ala-ser	C6 H12 N2 O4	176.08
2.596_252.111	0.8122	0.3486	Ala-tyr	C12 H16 N2 O4	252.111
10.099_304.2254	1.1946	0.1607	Aleuritic acid	C16 H32 O5	304.225
4.69_331.1565	1.0063	0.4114	Alitame anhydrous	C14 H25 N3 O4 S	331.156
8.811_344.1776	0.8836	0.4973	Alpha,alpha'-diethyl-4,4'-bis(2-propynyloxy)stilbene	C24 H24 O2	344.178
6.281_151.1362	1.035	0.6823	Amantadine	C10 H17 N	151.136
2.375_268.1058	1.113	0.8587	Ambrette musk	C12 H16 N2 O5	268.106
7.597_205.1468	1.3457	0.0213	Amfepramone	C13 H19 N O	205.147
10.075_283.2874	0.9144	0.7965	Amide c18	C18 H37 N O	283.287
0.689_186.0641	0.7885	0.1363	Ampa	C7 H10 N2 O4	186.064
3.222_420.1682	0.3244	0.0435	Amtolmetin guacil	C24 H24 N2 O5	420.168
7.383_272.0838	0.6917	0.1666	Anigorufone	C19 H12 O2	272.084
5.212_219.0897	0.8055	0.3313	Aniracetam	C12 H13 N O3	219.09
0.736_208.0519	0.6905	0.1091	Anthraquinone	C14 H8 O2	208.052
6.091_455.1186	0.6156	0.0274	Apafant	C22 H22 Cl N5 O2 S	455.119
3.166_288.1112	0.7255	0.1399	Apaziquone	C15 H16 N2 O4	288.111
1.796_175.0846	0.6616	0.1642	Apm	C7 H13 N O4	175.085
7.894_166.0631	1.0077	0.9115	Apocynin	C9 H10 O3	166.063
5.503_539.281	0.7541	0.0671	Apramycin	C21 H41 N5 O11	539.281
9.851_304.2399	1.0398	0.6079	Arachidonic acid	C20 H32 O2	304.24
4.112_155.0948	1.0926	0.728	Arecoline	C8 H13 N O2	155.095
0.672_245.1488	1.5401	0.0038	Arg-ala	C9 H19 N5 O3	245.149
0.63_330.2125	1.7104	0.1531	Arg-arg	C12 H26 N8 O3	330.212
0.675_289.1383	0.7839	0.1537	Arg-asp	C10 H19 N5 O5	289.138
0.671_302.1701	1.2834	0.0744	Arg-gln	C11 H22 N6 O4	302.17
0.673_303.1541	0.8315	0.0858	Arg-glu	C11 H21 N5 O5	303.154
0.566_311.1706	1.1725	0.3205	Arg-his	C12 H21 N7 O3	311.171
2.066_321.1801	0.8292	0.3514	Arg-phe	C15 H23 N5 O3	321.18
0.72_271.1647	2.4561	0.0635	Arg-pro	C11 H21 N5 O3	271.165
2.631_360.191	0.8818	0.5304	Arg-trp	C17 H24 N6 O3	360.191
2.687_447.1492	1.5572	0.9503	Aripiprazole	C23 H27 Cl2 N3 O2	447.149
7.785_370.229	0.6119	0.2049	Artilide	C19 H34 N2 O3 S	370.229
0.586_288.1545	0.7256	0.1323	Asn-arg	C10 H20 N6 O4	288.154
2.417_279.1218	0.4972	0.115	Asn-phe	C13 H17 N3 O4	279.122
0.712_229.1064	0.7384	0.0377	Asn-pro	C9 H15 N3 O4	229.106
1.091_295.1168	0.7692	0.0443	Asn-tyr	C13 H17 N3 O5	295.117
0.729_231.122	0.7883	0.0171	Asn-val	C9 H17 N3 O4	231.122
0.693_261.0961	0.6649	0.0092	Asp-gln	C9 H15 N3 O6	261.096
3.287_246.1217	0.596	0.0757	Asp-leu	C10 H18 N2 O5	246.122
2.578_296.1008	0.6412	0.1305	Asp-tyr	C13 H16 N2 O6	296.101
4.306_458.249	10.1241	0.1077	Astemizole	C28 H31 F N4 O	458.249
5.266_185.1417	1.3472	0.0116	Atagabalin	C10 H19 N O2	185.142
7.432_459.2046	0.9617	0.8992	Azacortid	C25 H30 F N O6	459.205
7.419_209.1417	1.3059	0.2967	Bamethan	C12 H19 N O2	209.142
9.18_491.3015	1.3805	0.5711	Bardoxolone	C31 H41 N O4	491.301
3.851_351.143	1.0279	0.4041	Benfluorex	C19 H20 F3 N O2	351.143
3.273_505.2212	0.7597	0.477	Benidipine	C28 H31 N3 O6	505.221
0.684_257.1013	1.4755	0.2464	Benserazide	C10 H15 N3 O5	257.101
3.99_381.1537	0.8159	0.0687	Benthiavalicarb-isopropyl	C18 H24 F N3 O3 S	381.154
2.843_106.0419	0.6011	0.3775	Benzaldehyde	C7 H6 O	106.042
0.786_266.0937	2.3673	0.0853	Benzarone	C17 H14 O3	266.094
7.348_178.0995	1.1189	0.055	Benzyl butyrate	C11 H14 O2	178.1
0.773_383.1443	0.8004	0.4439	Beta-d-galp-(1->3)-d-galpnac	C14 H25 N O11	383.144
5.117_300.1473	1.0823	0.651	Bifenazate	C17 H20 N2 O3	300.147
1.865_260.0831	0.8214	0.3206	Biotin l-sulfoxide	C10 H16 N2 O4 S	260.083
0.809_276.078	1.4695	0.1539	Biotin sulfone	C10 H16 N2 O5 S	276.078
10.108_390.277	1.0352	0.7986	Bis(2-ethylhexyl) phthalate	C24 H38 O4	390.277
3.125_361.131	0.3698	0.019	Bisacodyl	C22 H19 N O4	361.131
5.194_250.03	0.1102	0.3256	Bisphenol s	C12 H10 O4 S	250.03
0.945_232.106	0.7438	0.0979	Boc-asn-oh	C9 H16 N2 O5	232.106
3.036_335.1481	0.5114	0.0498	Boxidine	C19 H20 F3 N O	335.148
8.024_433.182	0.976	0.7456	Brexpiprazole	C25 H27 N3 O2 S	433.182
3.014_212.1527	1.0789	0.6858	Brivaracetam	C11 H20 N2 O2	212.153
9.462_354.2559	0.9336	0.6242	Bufa-20,22-dienolide	C24 H34 O2	354.256
0.758_212.1162	0.3136	0.0008	Butabarbital	C10 H16 N2 O3	212.116
2.292_115.0457	0.4299	0.0735	Butyl isothiocyanate	C5 H9 N S	115.046
7.894_194.0945	1.0458	0.5077	Butylparaben	C11 H14 O3	194.095
4.156_171.0896	0.9928	0.4518	Butyryl-l-homoserine lactone	C8 H13 N O3	171.09
0.562_283.1644	0.9581	0.93	Cadralazine	C12 H21 N5 O3	283.164
10.109_180.0423	1.0091	0.9468	Caffeic acid	C9 H8 O4	180.042
5.649_201.1366	1.0868	0.7178	Capryloylglycine	C10 H19 N O3	201.137
9.92_269.2719	1.0607	0.5218	Capsi-amide	C17 H35 N O	269.272
3.229_186.137	0.791	0.0163	Capuride	C9 H18 N2 O2	186.137
4.723_584.3158	0.5645	0.2024	Caracurine v	C38 H40 N4 O2	584.316
4.648_360.1796	1.1958	0.7124	Carbazeran	C18 H24 N4 O4	360.18
7.435_394.2254	0.8636	0.6522	Carfentanil	C24 H30 N2 O3	394.225
0.672_226.1066	1.0937	0.8451	Carnosine	C9 H14 N4 O3	226.107
8.205_349.2067	0.3191	0.0242	Cetiedil	C20 H31 N O2 S	349.207
5.421_588.2705	0.5502	0.704	Chloramphenicol stearate	C29 H46 Cl2 N2 O6	588.27
6.24_289.1347	0.7069	0.0847	Chloropyramine	C16 H20 Cl N3	289.135
10.27_384.3393	1.761	0.2979	Cholecalciferol	C27 H44 O	384.339
0.668_103.0997	0.5655	0.0205	Choline	C5 H13 N O	103.1
3.011_294.174	0.4297	0.0048	Cinchonan-9-ol	C19 H22 N2 O	294.174
8.019_132.0574	1.0986	0.3703	Cinnamaldehyde	C9 H8 O	132.057
2.851_148.0525	0.6421	0.0043	Cinnamic acid	C9 H8 O2	148.053
3.016_346.1696	1.5805	0.2305	Cintazone	C22 H22 N2 O2	346.17
1.665_131.0587	0.5082	0.0409	Cis-4-hydroxy-d-proline	C5 H9 N O3	131.059
6.466_159.0355	1.4559	0.0303	Citiolone	C6 H9 N O2 S	159.036
2.405_315.143	1.784	0.1806	Clavamycin d	C13 H21 N3 O6	315.143
0.662_260.0806	0.893	0.4853	Clevudine	C10 H13 F N2 O5	260.081
2.349_547.204	0.5269	0.1743	Colchicoside	C27 H33 N O11	547.204
0.731_273.1327	0.7584	0.2042	Conflictan	C14 H18 F3 N O	273.133
3.528_176.0951	0.6137	0.017	Cotinine	C10 H12 N2 O	176.095
2.445_192.09	0.8792	0.4546	Cotinine n-oxide	C10 H12 N2 O2	192.09
1.503_118.042	0.4624	0.0137	Coumarone	C8 H6 O	118.042
0.702_131.0695	0.5244	0.0284	Creatine	C4 H9 N3 O2	131.07
5.646_120.0939	1.1469	0.7069	Cumene	C9 H12	120.094
8.021_148.089	1.0376	0.7381	Cuminaldehyde	C10 H12 O	148.089
5.503_291.114	0.8211	0.1303	Cyproconazole	C15 H18 Cl N3 O	291.114
9.914_227.1886	2.4917	0.007	Cyprodenate	C13 H25 N O2	227.189
4.063_287.1668	0.9146	0.8633	Cyproheptadine	C21 H21 N	287.167
2.958_218.0729	0.4434	0.0448	Cys-pro	C8 H14 N2 O3 S	218.073
0.812_222.0676	1.5401	0.1216	Cystathionine	C7 H14 N2 O4 S	222.068
0.711_426.0885	0.5669	0.0615	Cysteine-glutathione disulfide	C13 H22 N4 O8 S2	426.089
0.762_234.0675	1.8895	0.0997	Cysteinyl-4-hydroxyproline	C8 H14 N2 O4 S	234.067
1.079_178.0413	0.4362	0.0623	Cysteinylglycine	C5 H10 N2 O3 S	178.041
3.726_307.099	0.7638	0.1312	Cys-trp	C14 H17 N3 O3 S	307.099
0.726_243.0856	0.9815	0.7268	Cytidine	C9 H13 N3 O5	243.086
0.974_323.0519	1.2715	0.4032	Cytidine 5'-monophosphate	C9 H14 N3 O8 P	323.052
0.888_111.0434	1.0245	0.7761	Cytosine	C4 H5 N3 O	111.043
0.678_129.0427	0.6312	0.0631	D-(+)-pyroglutamic acid	C5 H7 N O3	129.043
0.68_89.0477	0.4953	0.014	D-alanine	C3 H7 N O2	89.0477
0.718_160.085	1.0266	0.7094	Daminozide	C6 H12 N2 O3	160.085
3.854_291.1219	1.0322	0.7599	Danegaptide	C14 H17 N3 O4	291.122
0.675_155.0195	0.5709	0.0441	D-aspartate	C4 H7 N O4	155.019
3.504_413.2115	0.7526	0.0595	Delanzomib	C21 H28 B N3 O5	413.212
0.59_217.1791	0.9309	0.5813	Deoxyhypusine	C10 H23 N3 O2	217.179
0.631_184.0348	1.1976	0.0004	Dibenzothiophene	C12 H8 S	184.035
8.794_162.0533	1.193	0.5016	Diethylpyrocarbonate	C6 H10 O5	162.053
4.305_394.195	0.6524	0.1142	Diflucortolone	C22 H28 F2 O4	394.195
0.774_78.014	1.2953	0.1502	Dimethyl sulfoxide	C2 H6 O S	78.014
3.229_73.0528	0.8231	0.0422	Dimethylformamide	C3 H7 N O	73.0528
4.108_363.1828	1.0794	0.5219	Dioncophylline c	C23 H25 N O3	363.183
5.058_340.1093	5.7348	0.0141	Diphenadione	C23 H16 O3	340.109
3.077_174.1121	1.6429	0.3271	Dl-arginine	C6 H14 N4 O2	174.112
5.781_187.1574	1.2978	0.0305	Dl-decyline	C10 H21 N O2	187.157
2.412_147.0533	0.6164	0.1644	Dl-glutamic acid	C5 H9 N O4	147.053
0.68_146.0692	0.6493	0.0689	Dl-glutamine	C5 H10 N2 O3	146.069
2.499_119.0583	6.7436	0.0127	Dl-homoserine	C4 H9 N O3	119.058
0.567_130.1107	0.7534	0.1198	Dl-leucineamide	C6 H14 N2 O	130.111
1.745_146.1057	1.1532	0.7361	Dl-lysine	C6 H14 N2 O2	146.106
3.527_204.09	0.5319	0.0079	Dl-tryptophan	C11 H12 N2 O2	204.09
3_181.074	0.6993	0.094	Dl-tyrosine	C9 H11 N O3	181.074
9.814_328.2395	0.9804	0.9091	Docosahexaenoic acid	C22 H32 O2	328.24
10.182_375.3138	1.3924	0.1367	Docosatetraenoylethanolamide	C24 H41 N O2	375.314
8.303_451.1867	1.04	0.6809	Doxazosin	C23 H25 N5 O5	451.187
4.605_279.1647	1.1761	0.4551	Drepamon	C16 H25 N O S	279.165
8.563_299.2824	1.1496	0.646	D-sphingosine	C18 H37 N O2	299.282
3.924_204.09	0.9402	0.7504	D-tryptophan	C11 H12 N2 O2	204.09
3.466_847.3839	2.507	0.0584	D-tryptophyl-d-alanyl-d-allothreonylglycyl-d-histidyl-l-phenylalanyl-d-methioninamide	C40 H53 N11 O8 S	847.384
5.157_185.1053	0.7512	0.2418	Ecgonine	C9 H15 N O3	185.105
9.507_507.3331	1.4125	0.3404	Elacytarabine	C27 H45 N3 O6	507.333
6.828_211.1574	1.0203	0.5084	Elaeokanine c	C12 H21 N O2	211.157
6.588_480.2982	0.9096	0.3299	Emetine	C29 H40 N2 O4	480.298
4.207_333.1722	2.0905	0.1522	Enpromate	C22 H23 N O2	333.172
0.701_369.1682	0.6506	0.0501	Epanolol	C20 H23 N3 O4	369.168
9.817_345.2667	0.9561	0.6991	Epea	C22 H35 N O2	345.267
4.091_351.1252	3.8996	0.0004	Epicillin	C16 H21 N3 O4 S	351.125
3.186_275.1482	0.9943	0.9397	Epsilon-(gamma-glutamyl)-lysine	C11 H21 N3 O5	275.148
4.518_345.1901	0.9633	0.683	Eptapirone	C16 H23 N7 O2	345.19
1.694_436.1268	1.8476	0.5706	Ertugliflozin	C22 H25 Cl O7	436.127
4.586_296.1175	1.7708	0.0727	Eslicarbazepine acetate	C17 H16 N2 O3	296.118
9.82_246.2344	1.3306	0.0074	Estrane	C18 H30	246.234
3.121_279.1688	0.7216	0.1863	Etamiphylline	C13 H21 N5 O2	279.169
10.028_356.2716	1.1954	0.3856	Ethyl docosahexaenoate	C24 H36 O2	356.272
7.792_269.1991	0.957	0.5135	Ethyl n-[(2-isopropyl-5-methylcyclohexyl)carbonyl]glycinate	C15 H27 N O3	269.199
4.423_322.153	1.4691	0.5373	Etifenin	C16 H22 N2 O5	322.153
3.417_409.1485	0.4781	0.0176	Ezetimibe	C24 H21 F2 N O3	409.149
0.665_337.0433	0.9255	0.6089	Famotidine	C8 H15 N7 O2 S3	337.043
3.273_196.1215	0.7043	0.2784	Fasoracetam	C10 H16 N2 O2	196.121
2.119_238.0955	0.6308	0.1873	Felbamate	C11 H14 N2 O4	238.095
4.156_349.1671	2.7275	0.0554	Fenpropathrin [ansi]	C22 H23 N O3	349.167
1.747_349.1308	9.9628	0.5635	Fentrazamide	C16 H20 Cl N5 O2	349.131
9.492_307.2511	1.0655	0.9609	Fingolimod	C19 H33 N O2	307.251
3.262_390.1651	0.4316	0.0622	Flibanserin	C20 H21 F3 N4 O	390.165
2.812_383.133	1.5464	0.2724	Fluazifop-butyl	C19 H20 F3 N O4	383.133
4.372_404.2061	8.4915	0.0079	Flunarizine	C26 H26 F2 N2	404.206
0.726_244.089	0.8469	0.2729	Flurbiprofen	C15 H13 F O2	244.089
5.203_475.2432	1.8819	0.1866	Fluspirilene	C29 H31 F2 N3 O	475.243
0.717_324.1058	0.6544	0.1355	Furaltadone	C13 H16 N4 O6	324.106
7.498_128.0474	1.1793	0.0306	Furaneol	C6 H8 O3	128.047
4.941_171.1259	2.3915	0.4388	Gabapentin	C9 H17 N O2	171.126
4.715_321.1688	0.9228	0.2517	Gabexate	C16 H23 N3 O4	321.169
0.731_275.1118	0.9833	0.9916	Gamma-glu-gln	C10 H17 N3 O6	275.112
3.262_290.0937	0.6859	0.0679	Gamma-glutamyl-s-allylcysteine	C11 H18 N2 O5 S	290.094
2.618_335.1151	0.8561	0.1725	Gamma-glutamyl-s-methylcysteinyl-beta-alanine	C12 H21 N3 O6 S	335.115
8.817_278.2245	1.3566	0.0266	Gamma-linolenic acid	C18 H30 O2	278.224
9.921_246.162	1.1394	0.4595	Geroquinol	C16 H22 O2	246.162
0.68_274.1282	1.0564	0.5303	Gln-gln	C10 H18 N4 O5	274.128
0.582_274.1642	0.9938	0.9192	Gln-lys	C11 H22 N4 O4	274.164
2.705_293.1374	0.7105	0.1011	Gln-phe	C14 H19 N3 O4	293.137
3.912_332.1486	1.0431	0.621	Gln-trp	C16 H20 N4 O4	332.149
0.711_204.0747	0.6956	0.0164	Glu-gly	C7 H12 N2 O5	204.075
1.567_278.0937	0.7881	0.3589	Glu-met	C10 H18 N2 O5 S	278.094
0.708_234.0853	0.7324	0.0314	Glu-ser	C8 H14 N2 O6	234.085
0.724_248.101	0.7455	0.0163	Glu-thr	C9 H16 N2 O6	248.101
0.668_231.1331	1.0635	0.3952	Gly-arg	C8 H17 N5 O3	231.133
9.628_453.2854	1.0351	0.9993	Glycerophospho-n-palmitoyl ethanolamine	C21 H44 N O7 P	453.285
9.846_338.2819	1.217	0.9092	Glycidyl oleate	C21 H38 O3	338.282
4.258_296.1195	1.3662	0.0397	Glycyclamide	C14 H20 N2 O3 S	296.12
0.674_203.0907	0.8263	0.1612	Glycylglutamine	C7 H13 N3 O4	203.091
0.672_189.0749	0.6037	0.0101	Glycylglycylglycine	C6 H11 N3 O4	189.075
1.858_302.159	0.7359	0.1738	Glycyl-l-asparaginyl-d-leucine	C12 H22 N4 O5	302.159
3.212_188.1163	0.7787	0.072	Glycyl-l-leucine	C8 H16 N2 O3	188.116
0.582_203.1272	0.8183	0.0656	Gly-lys	C8 H17 N3 O3	203.127
1.481_206.0727	0.819	0.3485	Gly-met	C7 H14 N2 O3 S	206.073
3.165_222.1006	0.4723	0.0183	Gly-phe	C11 H14 N2 O3	222.101
0.671_162.0641	0.7928	0.285	Gly-ser	C5 H10 N2 O4	162.064
4.063_487.2278	0.6664	0.6944	Goralatide	C20 H33 N5 O9	487.228
0.765_151.0495	1.0156	0.6111	Guanine	C5 H5 N5 O	151.049
1.037_363.0581	0.7571	0.2181	Guanosine 5'-monophosphate	C10 H14 N5 O8 P	363.058
3.808_529.2752	5.5406	0.003	Haloperidol decanoate	C31 H41 Cl F N O3	529.275
3.32_280.0915	1.5844	0.0222	H-dl-met-dl-met-oh	C10 H20 N2 O3 S2	280.091
0.67_238.0987	0.9079	0.4711	Hepes	C8 H18 N2 O4 S	238.099
9.753_255.2563	1.1631	0.0908	Hexadecanamide	C16 H33 N O	255.256
7.672_273.2671	1.042	0.551	Hexadecasphinganine	C16 H35 N O2	273.267
3.599_236.1162	1.0056	0.9921	Hexobarbital	C12 H16 N2 O3	236.116
9.612_162.1407	1.4563	0.0343	Hexylbenzene	C12 H18	162.141
0.672_283.1279	1.9702	0.0411	His-gln	C11 H17 N5 O4	283.128
0.92_286.1101	0.667	0.0612	His-met	C11 H18 N4 O3 S	286.11
3.226_252.1224	1.9792	0.3465	His-pro	C11 H16 N4 O3	252.122
0.588_212.0911	0.7182	0.0221	Histidylglycine	C8 H12 N4 O3	212.091
2.43_302.1378	0.7745	0.2919	Histidylphenylalanine	C15 H18 N4 O3	302.138
2.949_341.1487	0.8091	0.2088	His-trp	C17 H19 N5 O3	341.149
2.904_318.1328	0.7315	0.0637	His-tyr	C15 H18 N4 O4	318.133
4.076_370.2216	2.4253	0.0972	Ho-dpeg8-oh	C16 H34 O9	370.222
0.727_254.138	1.3244	0.1395	Homoanserine	C11 H18 N4 O3	254.138
0.673_188.1274	1.1184	0.2447	Homo-l-arginine	C7 H16 N4 O2	188.127
7.704_405.3456	0.8027	0.1465	Hydrolyzed fumonisin b1	C22 H47 N O5	405.346
8.021_280.1311	1.1227	0.2633	Hydroxystilbamidine	C16 H16 N4 O	280.131
1.808_527.2349	0.3724	0.0282	Hygromycin b	C20 H37 N3 O13	527.235
0.688_217.1064	1.0216	0.7243	Î±-n-acetylcitrulline	C8 H15 N3 O4	217.106
0.655_275.0968	1.5498	0.0612	Ibafloxacin	C15 H14 F N O3	275.097
7.418_192.1152	1.2934	0.2769	Ibufenac	C12 H16 O2	192.115
7.879_206.1309	1.1093	0.6315	Ibuprofen	C13 H18 O2	206.131
9.746_342.2771	1.4479	0.2473	Icosanedioic acid	C20 H38 O4	342.277
2.882_234.1038	0.9957	0.8726	Ile-cys	C9 H18 N2 O3 S	234.104
5.201_388.2111	2.055	0.0442	Ilomastat	C20 H28 N4 O4	388.211
3.968_305.1376	1.0067	0.8496	Imazamox	C15 H19 N3 O4	305.138
3.913_261.1116	0.7131	0.0382	Imazapyr	C13 H15 N3 O3	261.112
8.021_118.0784	1.0879	0.3292	Indane	C9 H10	118.078
7.627_262.0743	0.4164	0.5575	Indirubin	C16 H10 N2 O2	262.074
3.527_117.0579	0.5518	0.0123	Indole	C8 H7 N	117.058
3.537_159.0686	0.7085	0.0069	Indole-3-acetaldehyde	C10 H9 N O	159.069
6.466_175.0635	1.4198	0.0364	Indole-3-acetic acid	C10 H9 N O2	175.064
3.528_187.0635	0.5321	0.0079	Indole-3-acrylic acid	C11 H9 N O2	187.064
3.505_244.0848	0.6916	0.1691	Indole-3-acryloylglycine	C13 H12 N2 O3	244.085
2.341_268.0809	0.6961	0.3378	Inosine	C10 H12 N4 O5	268.081
9.617_174.141	1.429	0.0746	Ionene	C13 H18	174.141
9.45_202.136	1.1033	0.3083	Jasmonal	C14 H18 O	202.136
3.696_97.0528	0.5809	0.0186	Kahweofuran	C5 H7 N O	97.0528
9.459_398.2436	1.8372	0.4726	Kj9800000	C18 H39 O7 P	398.244
0.972_337.1751	1.0997	0.6531	Kyotorphin	C15 H23 N5 O4	337.175
0.679_161.1053	0.6079	0.0254	L(-)-carnitine	C7 H15 N O3	161.105
0.7_121.0198	0.1629	0.0086	L-(+)-cysteine	C3 H7 N O2 S	121.02
0.946_117.079	0.5961	0.0043	L-(+)-valine	C5 H11 N O2	117.079
0.85_186.1005	0.3871	0.0108	L-alanyl-l-proline	C8 H14 N2 O3	186.101
0.681_119.0583	0.658	0.0484	L-allo-threonine	C4 H9 N O3	119.058
9.204_344.2326	0.5685	0.1505	Lamtidine	C18 H28 N6 O	344.233
1.082_346.1489	0.521	0.0547	Laninamivir	C13 H22 N4 O7	346.149
0.666_174.1118	0.8658	0.4718	L-arginine	C6 H14 N4 O2	174.112
0.69_132.0535	0.6868	0.0571	L-asparagine	C4 H8 N2 O3	132.054
0.685_133.0376	0.5281	0.0335	L-aspartic acid	C4 H7 N O4	133.038
8.806_199.1937	1.2995	0.0138	Lauramide	C12 H25 N O	199.194
1.049_287.1957	0.985	0.8896	Leu-arg	C12 H25 N5 O3	287.196
1.285_245.1376	1.1779	0.415	Leucylasparagine	C10 H19 N3 O4	245.138
5.669_357.2628	2.7918	0.1577	Leucyl-leucyl-norleucine	C18 H35 N3 O4	357.263
3.607_228.1476	1.2358	0.5229	Leucylproline	C11 H20 N2 O3	228.148
4.652_317.1738	1.0347	0.9399	Leucyltryptophan	C17 H23 N3 O3	317.174
3.121_259.1532	0.8049	0.0137	Leu-gln	C11 H21 N3 O4	259.153
4.162_285.1689	1.0776	0.797	Leu-gly-pro	C13 H23 N3 O4	285.169
4.345_244.1787	0.9405	0.736	Leu-leu	C12 H24 N2 O3	244.179
4.823_228.1475	0.7111	0.8707	Leu-pro	C11 H20 N2 O3	228.148
3.804_230.1631	0.8036	0.1577	Leu-val	C11 H22 N2 O3	230.163
4.959_170.1056	1.4105	0.2648	Levetiracetam	C8 H14 N2 O2	170.106
3.274_260.1373	0.7546	0.3597	L-gamma-glutamyl-l-leucine	C11 H20 N2 O5	260.137
0.679_147.0532	0.5534	0.0451	L-glutamic acid	C5 H9 N O4	147.053
1.078_307.0837	0.406	0.0521	L-glutathione (reduced)	C10 H17 N3 O6 S	307.084
1.684_612.1527	0.5309	0.1049	L-glutathione oxidized	C20 H32 N6 O12 S2	612.153
0.673_155.0695	0.7871	0.362	L-histidine	C6 H9 N3 O2	155.07
9.812_366.1862	0.9274	0.5482	Liafensine	C24 H22 N4	366.186
3.712_363.179	0.6893	0.1362	Libenzapril	C18 H25 N3 O5	363.179
0.723_259.117	0.4886	0.0589	Linatine	C10 H17 N3 O5	259.117
9.179_323.2824	1.8003	0.0099	Linoleoyl ethanolamide	C20 H37 N O2	323.282
0.721_190.0956	0.9819	0.759	Ll-2,6-diaminoheptanedioate	C7 H14 N2 O4	190.096
0.591_146.1056	0.6703	0.0088	L-lysine	C6 H14 N2 O2	146.106
8.207_180.0576	0.731	0.0692	L-methionine sulfoximine	C5 H12 N2 O3 S	180.058
4.948_131.0935	1.3622	0.1406	L-norleucine	C6 H13 N O2	131.094
4.03_390.1538	0.8695	0.6677	Loganin	C17 H26 O10	390.154
2.85_165.079	0.6839	0.028	L-phenylalanine	C9 H11 N O2	165.079
0.718_115.0634	0.8479	0.0869	L-proline	C5 H9 N O2	115.063
2.85_127.1003	1.1447	0.1617	Lq1825000	C7 H13 N O	127.1
0.683_105.0426	0.4187	0.0034	L-serine	C3 H7 N O3	105.043
0.761_174.1007	1.0382	0.9622	L-theanine	C7 H14 N2 O3	174.101
3.529_408.1798	0.5405	0.0108	L-tryptophan	C11 H12 N2 O2	408.18
5.868_242.0804	0.8215	0.3616	Lumichrome	C12 H10 N4 O2	242.08
0.584_302.2066	1.5437	0.0905	Lys-arg	C12 H26 N6 O3	302.207
0.581_260.1485	0.6263	0.0046	Lys-asn	C10 H20 N4 O4	260.149
1.689_259.1896	1.1187	0.8489	Lys-leu	C12 H25 N3 O3	259.19
0.58_274.2005	1.2087	0.2947	Lys-lys	C12 H26 N4 O3	274.2
1.512_293.174	0.7846	0.0399	Lys-phe	C15 H23 N3 O3	293.174
0.709_243.1584	1.4784	0.0714	Lys-pro	C11 H21 N3 O3	243.158
2.567_247.1533	0.7675	0.2421	Lys-thr	C10 H21 N3 O4	247.153
0.693_245.174	0.9255	0.2486	Lysylvaline	C11 H23 N3 O3	245.174
0.736_115.0269	0.7545	0.3652	Maleamic acid	C4 H5 N O3	115.027
1.141_310.1389	0.3389	0.0173	Mannopine	C11 H22 N2 O8	310.139
4.786_204.0777	1.4533	0.0274	Maraniol	C12 H12 O3	204.078
4.351_331.2107	1.2878	0.3517	Marimastat	C15 H29 N3 O5	331.211
3.225_232.1424	0.9186	0.5074	Mebutamate	C10 H20 N2 O4	232.142
7.31_331.2139	1.9624	0.0459	Megastachine	C20 H29 N O3	331.214
3.034_218.1267	0.8323	0.1014	Meprobamate	C9 H18 N2 O4	218.127
8.423_233.1781	1.235	0.0446	Meptazinol	C15 H23 N O	233.178
3.605_285.1848	1.0436	0.7597	Mepyramine	C17 H23 N3 O	285.185
8.128_383.1522	0.538	0.2852	Meropenem	C17 H25 N3 O5 S	383.152
0.722_305.1522	1.6434	0.0118	Met-arg	C11 H23 N5 O3 S	305.152
1.672_263.094	1.3727	0.4519	Met-asn	C9 H17 N3 O4 S	263.094
1.863_277.1096	0.8312	0.3253	Met-gln	C10 H19 N3 O4 S	277.11
4.798_149.0511	0.5929	0.0503	Methionine	C5 H11 N O2 S	149.051
0.898_165.0461	1.0202	0.8609	Methionine sulfoxide	C5 H11 N O3 S	165.046
3.353_262.0988	0.7567	0.1679	Methionyl-4-hydroxyproline	C10 H18 N2 O4 S	262.099
3.608_262.1352	0.9291	0.6951	Methionylleucine	C11 H22 N2 O3 S	262.135
1.63_236.0832	0.877	0.5069	Methionylserine	C8 H16 N2 O4 S	236.083
4.639_262.1316	2.0982	0.1899	Methohexital	C14 H18 N2 O3	262.132
3.014_294.1213	0.6644	0.0331	Methyl alpha-aspartylphenylalaninate	C14 H18 N2 O5	294.121
3.495_192.0946	1.0154	0.8773	Methylphenanthrene	C15 H12	192.095
5.648_183.1261	1.0975	0.735	Methyprylon	C10 H17 N O2	183.126
2.04_250.0988	0.8607	0.4245	Met-thr	C9 H18 N2 O4 S	250.099
4.567_335.1304	2.3328	0.0298	Met-trp	C16 H21 N3 O3 S	335.13
3.34_312.1144	1.3172	0.0829	Met-tyr	C14 H20 N2 O4 S	312.114
6.285_179.1311	0.9812	0.6411	Mexiletine	C11 H17 N O	179.131
0.65_234.0495	0.7627	0.2527	Mfcd00010043	C16 H10 S	234.049
10.391_400.3343	1.5061	0.2181	Mfcd00010474	C27 H44 O2	400.334
5.1_312.1474	1.6718	0.0118	Mfcd00020424	C18 H20 N2 O3	312.147
3.165_202.1319	0.9489	0.5832	Mfcd00025555	C9 H18 N2 O3	202.132
0.721_218.0905	0.909	0.2389	Mfcd00037215	C8 H14 N2 O5	218.09
11.98_719.5478	1.0092	0.8785	Mfcd00042876	C39 H78 N O8 P	719.548
1.105_250.0624	0.6815	0.18	Mfcd00237863	C8 H14 N2 O5 S	250.062
9.687_354.2769	1.5692	0.4079	Mfcd00270409	C21 H38 O4	354.277
3.044_448.1995	0.6434	0.057	Mfcd00867883	C25 H33 Cl O5	448.2
3.003_280.1422	0.8333	0.2027	Mfcd02728197	C14 H20 N2 O4	280.142
9.855_326.2092	1.0114	0.7794	Mfcd03411993	C18 H30 O5	326.209
0.735_172.085	0.7717	0.0418	Mfcd03547962	C7 H12 N2 O3	172.085
8.022_459.2621	1.1622	0.1566	Militarinone a	C26 H37 N O6	459.262
3.529_509.2316	1.1489	0.4499	Miproxifene phosphate	C29 H36 N O5 P	509.232
0.688_265.1588	1.0038	0.8742	Mirtazapine	C17 H19 N3	265.159
6.112_432.2076	1.3977	0.3271	Mizolastine	C24 H25 F N6 O	432.208
0.654_215.9154	1.6002	0.045	Mutagen x	C5 H3 Cl3 O3	215.915
9.49_351.3138	1.5889	0.1086	N-(11z,14z)-eicosadienoylethanolamine	C22 H41 N O2	351.314
3.085_297.1212	0.5123	0.0427	N-(2-phenylethyl)-beta-d-glucopyranuronosylamine	C14 H19 N O6	297.121
2.602_262.1165	1.278	0.6204	N-(4-amino-1-carboxybutyl)glutamic acid	C10 H18 N2 O6	262.116
4.268_303.1581	1.2629	0.7183	N(6)-[(indol-3-yl)acetyl]-l-lysine	C16 H21 N3 O3	303.158
2.71_202.1431	0.933	0.4181	N,n-dimethylarginine	C8 H18 N4 O2	202.143
2.327_350.1261	1.2906	0.9913	N-[(2e)-3-(4-hydroxyphenyl)-2-propenoyl]tryptophan	C20 H18 N2 O4	350.126
3.649_363.1465	0.768	0.0571	N-[(5s)-5-amino-5-carboxypentanoyl]cysteinyl-d-valine	C14 H25 N3 O6 S	363.147
0.81_294.0886	1.4587	0.1616	N-[1-carboxy-3-(methylsulfinyl)propyl]glutamine	C10 H18 N2 O6 S	294.089
1.59_321.0697	0.4923	0.0979	N-[3-carboxy-2-(carboxymethyl)-2-hydroxypropanoyl]glutamic acid	C11 H15 N O10	321.07
2.567_282.1216	1.0849	0.5729	N-{(2r)-1-[(4-hydroxybenzyl)amino]-3-methoxy-1-oxo-2-propanyl}glycine	C13 H18 N2 O5	282.122
3.499_273.1689	0.7282	0.0186	N~6~-(5-oxo-d-isoleucyl)-l-lysine	C12 H23 N3 O4	273.169
1.147_188.1163	0.8751	0.4561	N2-acetyl-l-lysine	C8 H16 N2 O3	188.116
0.699_202.1431	0.5955	0.0005	N3,n4-dimethyl-l-arginine	C8 H18 N4 O2	202.143
0.58_160.1213	0.7272	0.1513	N6-methyllysine	C7 H16 N2 O2	160.121
0.716_220.1061	0.5593	0.0516	N-acetyl-beta-d-glucosaminylamine	C8 H16 N2 O5	220.106
1.966_264.078	0.6707	0.2897	N-acetylcystathionine	C9 H16 N2 O5 S	264.078
0.732_203.0797	0.6979	0.0962	N-acetyl-l-2-aminoadipic acid	C8 H13 N O5	203.08
1.41_131.0588	0.5803	0.05	N-acetyl-l-alanine	C5 H9 N O3	131.059
4.112_173.1054	1.0625	0.6199	N-acetyl-l-leucine	C8 H15 N O3	173.105
3.697_191.0617	0.6386	0.0387	N-acetylmethionine	C7 H13 N O3 S	191.062
1.22_174.1007	0.8646	0.4764	N-acetylornithine	C7 H14 N2 O3	174.101
9.605_148.1251	1.6508	0.0162	N-amylbenzene	C11 H16	148.125
1.44_135.0686	0.4471	0.0198	N-benzylformamide	C8 H9 N O	135.069
7.5_266.1154	1.1322	0.1187	Nevirapine	C15 H14 N4 O	266.115
10.089_349.298	1.3306	0.0447	N-homo-?-linolenoylethanolamine	C22 H39 N O2	349.298
0.731_303.1431	0.9502	0.8362	Nicotianamine	C12 H21 N3 O6	303.143
1.038_122.048	0.59	0.0287	Nicotinamide	C6 H6 N2 O	122.048
1.073_663.1102	0.3626	0.1644	Nicotinamide adenine dinucleotide (nad+)	C21 H27 N7 O14 P2	663.11
0.659_282.0623	0.8979	0.3637	Niflumic acid	C13 H9 F3 N2 O2	282.062
1.516_248.0468	1.171	0.2445	Nimazone	C11 H9 Cl N4 O	248.047
2.967_270.0876	1.4243	0.1497	Nitenpyram	C11 H15 Cl N4 O2	270.088
5.076_430.2427	0.557	0.0681	Nivazol	C28 H31 F N2 O	430.243
7.701_257.1992	1.0415	0.6928	N-lauroylglycine	C14 H27 N O3	257.199
0.68_169.0352	0.6285	0.0637	N-methyl-d-aspartic acid	C5 H9 N O4	169.035
3.768_129.1155	2.0073	0.0103	N-methylhexanamide	C7 H15 N O	129.115
7.84_218.1672	1.5396	0.3977	Nootkatone	C15 H22 O	218.167
5.673_756.4167	0.2673	0.1081	Nostocyclopeptide a1	C37 H56 N8 O9	756.417
3.995_790.3985	1.0658	0.922	Nostocyclopeptide a2	C40 H54 N8 O9	790.399
9.626_419.3034	1.6647	0.3838	N-palmitoyltyrosine	C25 H41 N O4	419.303
0.655_212.0676	0.6737	0.1033	N-propyl galiate	C10 H12 O5	212.068
2.594_343.1421	0.7437	0.3857	N-trans-feruloyl 4-o-methyldopamine	C19 H21 N O5	343.142
8.059_271.2148	1.0174	0.7829	N-tridecanoylglycine	C15 H29 N O3	271.215
9.977_243.1835	1.953	0.0192	N-undecanoylglycine	C13 H25 N O3	243.184
7.433_431.1722	0.8465	0.6321	Nvp-231	C25 H25 N3 O2 S	431.172
3.551_226.1683	3.0397	0.1184	Nylon cyclic dimer	C12 H22 N2 O2	226.168
0.733_203.116	0.4056	0.0074	O-acetylcarnitine	C9 H17 N O4	203.116
3.958_394.4558	0.7745	0.9741	Octacosane	C28 H58	394.456
10.109_112.1252	1.0388	0.7898	Octene	C8 H16	112.125
4.568_361.2034	1.1427	0.733	Octocrylene	C24 H27 N O2	361.203
3.782_129.1519	1.1508	0.2895	Octylamine	C8 H19 N	129.152
4.008_333.1324	0.8814	0.2416	Oglufanide	C16 H19 N3 O5	333.132
9.82_281.2713	1.3444	0.0044	Oleamide	C18 H35 N O	281.271
9.464_325.2981	1.5753	0.0195	Oleoylethanolamide	C20 H39 N O2	325.298
8.246_386.1858	0.8953	0.4266	Olodaterol	C21 H26 N2 O5	386.186
0.716_353.1621	0.8792	0.5078	Olopatadine n-oxide	C21 H23 N O4	353.162
8.318_401.1869	0.982	0.8838	Omecamtiv mecarbil	C20 H24 F N5 O3	401.187
1.342_289.1274	0.4858	0.1214	Ophthalmic acid	C11 H19 N3 O6	289.127
3.517_276.1109	1.0981	0.6273	Oxagrelate	C14 H16 N2 O4	276.111
0.759_293.1045	1.5541	0.3559	Oxaprozin	C18 H15 N O3	293.104
7.661_426.2402	0.7541	0.5325	Oxatomide	C27 H30 N4 O	426.24
0.671_87.0321	0.2811	0.0126	Oxazolidinone	C3 H5 N O2	87.0321
8.303_335.2449	0.8679	0.3291	Oxeladin	C20 H33 N O3	335.245
4.335_393.2265	1.1424	0.4695	Oxidized cypridina luciferin	C21 H27 N7 O	393.226
1.492_158.0693	0.9662	0.8273	Oxiracetam	C6 H10 N2 O3	158.069
8.168_313.2618	1.4585	0.0172	Palgly	C18 H35 N O3	313.262
11.646_702.5686	1.0939	0.6851	Palmitoyl sphingomyelin	C39 H79 N2 O6 P	702.569
8.812_399.3349	0.7648	0.6803	Palmitoylcarnitine	C23 H45 N O4	399.335
2.81_270.0673	0.3859	0.0553	Paracetamol-cysteine	C11 H14 N2 O4 S	270.067
1.742_194.1162	5.8982	0.2816	Peg-4	C8 H18 O5	194.116
0.787_253.1175	0.4563	0.0382	Penciclovir	C10 H15 N5 O3	253.118
6.465_334.0988	1.3695	0.0434	Penicillin g	C16 H18 N2 O4 S	334.099
2.634_219.1301	4.0608	0.6552	Pentahomomethionine	C10 H21 N O2 S	219.13
4.817_378.2002	0.4569	0.053	Pentosidine	C17 H26 N6 O4	378.2
7.44_333.2297	2.5113	0.0542	Pentoxyverine	C20 H31 N O3	333.23
9.17_368.2327	0.6711	0.2365	Perindopril	C19 H32 N2 O5	368.233
7.072_247.1573	1.3452	0.0123	Pethidine	C15 H21 N O2	247.157
3.837_179.0948	0.7911	0.1346	Phenacetin	C10 H13 N O2	179.095
4.377_193.0741	0.6136	0.3809	Phenylacetylglycine	C10 H11 N O3	193.074
3.639_220.1214	1.1367	0.7272	Phenylacetylglycine dimethylamide	C12 H16 N2 O2	220.121
7.895_122.0732	0.9557	0.7371	Phenylethyl alcohol	C8 H10 O	122.073
0.762_211.0359	0.6782	0.1474	Phosphocreatine	C4 H10 N3 O5 P	211.036
0.757_97.977	1.3174	0.0225	Phosphoric acid	H3 O4 P	97.977
10.109_166.0267	1.059	0.5939	Phthalic acid	C8 H6 O4	166.027
3.6_320.1043	0.9102	0.8363	Phthalin	C20 H16 O4	320.104
0.61_345.0889	0.909	0.8187	P-hydroxybenzyldesulphoglucosinolate	C14 H19 N O7 S	345.089
0.928_129.0791	0.9314	0.542	Pipecolate	C6 H11 N O2	129.079
4.597_393.1865	0.83	0.2203	Pirenperone	C23 H24 F N3 O2	393.187
9.89_336.1596	1.0901	0.6644	Plinabulin	C19 H20 N4 O2	336.16
7.791_234.162	1.2632	0.59	Polygodial	C15 H22 O2	234.162
5.647_477.1784	0.896	0.6137	Pralatrexate	C23 H23 N7 O5	477.178
9.682_336.2663	1.6494	0.2975	Pregnanetriol	C21 H36 O3	336.266
4.348_189.0825	0.4199	0.0046	Prenisteine	C8 H15 N O2 S	189.083
3.904_220.1577	1.4909	0.0048	Prilocaine	C13 H20 N2 O	220.158
3.162_228.1475	0.4961	0.0275	Prolylleucine	C11 H20 N2 O3	228.148
6.34_277.1678	1.1233	0.9488	Promacyl	C16 H23 N O3	277.168
2.428_246.1039	0.3406	0.0345	Pro-met	C10 H18 N2 O3 S	246.104
9.611_178.1357	1.6049	0.0079	Propofol	C12 H18 O	178.136
7.894_180.0788	1.0948	0.0831	Propylparaben	C10 H12 O3	180.079
9.252_251.225	1.5576	0.0542	Pumiliotoxin 251d	C16 H29 N O	251.225
8.021_106.0783	1.0618	0.5527	P-xylene	C8 H10	106.078
0.625_168.0875	0.6919	0.0152	Pyridoxamine	C8 H12 N2 O2	168.088
3.177_169.0741	1.0839	0.2272	Pyridoxine	C8 H11 N O3	169.074
0.776_248.0831	2.3987	0.1007	Pyrimethamine	C12 H13 Cl N4	248.083
7.502_126.0318	0.9886	0.9982	Pyrogallol	C6 H6 O3	126.032
3.528_173.0842	0.5732	0.0082	Pyroquilon	C11 H11 N O	173.084
0.945_71.0736	0.5811	0.0195	Pyrrolidine	C4 H9 N	71.0736
6.855_186.1258	1.876	0.0017	Queen bee acid	C10 H18 O3	186.126
3.529_129.0579	0.5995	0.0083	Quinoline	C9 H7 N	129.058
9.488_302.2457	1.118	0.7284	Rac-glycerol 1-myristate	C17 H34 O4	302.246
9.247_298.2508	1.0882	0.7701	Ricinelaidic acid	C18 H34 O3	298.251
9.854_348.2035	0.9701	0.9322	Roxane	C19 H28 N2 O4	348.204
0.67_398.1372	0.8066	0.3874	S-adenosylmethionine	C15 H22 N6 O5 S	398.137
8.176_303.219	1.9091	0.0221	Samandarone	C19 H29 N O2	303.219
8.044_219.1624	1.3603	0.0029	Sedamine	C14 H21 N O	219.162
4.789_361.1996	0.7883	0.2003	Semagacestat	C19 H27 N3 O4	361.2
0.669_261.1435	0.9926	0.9541	Ser-arg	C9 H19 N5 O4	261.144
0.67_219.0855	0.9725	0.73	Ser-asn	C7 H13 N3 O5	219.085
0.678_220.0694	0.5673	0.009	Ser-asp	C7 H12 N2 O6	220.069
0.677_233.1012	0.8125	0.1082	Ser-gln	C8 H15 N3 O5	233.101
3.021_176.0951	1.0688	0.7773	Serotonin	C10 H12 N2 O	176.095
0.671_192.0746	1.1942	0.3104	Ser-ser	C6 H12 N2 O5	192.075
4.091_391.1776	1.3457	0.3008	S-hexyl-glutathione	C16 H29 N3 O6 S	391.178
2.672_495.2335	1.0059	0.8374	Silodosin	C25 H32 F3 N3 O4	495.233
3.527_131.0736	0.5736	0.0127	Skatole	C9 H9 N	131.074
9.578_262.2294	1.408	0.493	Sl3675000	C18 H30 O	262.229
0.551_202.2159	0.8418	0.2741	Spermine	C10 H26 N4	202.216
7.973_287.2823	1.0306	0.7646	Sphinganine (d17:0)	C17 H37 N O2	287.282
8.735_297.2666	1.1796	0.0327	Spiroxamine	C18 H35 N O2	297.267
4.304_402.2225	0.2395	0.1555	Spiroxasone	C24 H34 O3 S	402.223
9.395_484.2829	1.0742	0.6898	Stigmatellin y	C29 H40 O6	484.283
7.499_104.0627	1.1126	0.1962	Styrene	C8 H8	104.063
3.334_383.1077	0.8758	0.2217	Succinyladenosine	C14 H17 N5 O8	383.108
9.613_379.1806	1.2582	0.3192	Sudan 7b	C24 H21 N5	379.181
3.636_386.204	1.0059	0.9554	Sufentanil	C22 H30 N2 O2 S	386.204
3.708_173.0148	6.0611	0.0026	Sulfanilic acid	C6 H7 N O3 S	173.015
1.12_264.078	0.6778	0.0304	Sulfiram	C10 H20 N2 S3	264.078
4.29_463.2068	1.0548	0.6738	Tafenoquine	C24 H28 F3 N3 O3	463.207
2.734_351.1829	1.3951	0.5719	Tamibarotene	C22 H25 N O3	351.183
0.852_126.0083	1.171	0.2712	Tc2700000	C2 H7 O4 P	126.008
9.761_437.2911	1.1743	0.4232	Terpendole e	C28 H39 N O3	437.291
8.254_350.1665	2.5207	0.0391	Testosterone, 9-chloro-17-methyl-11-oxo-	C20 H27 Cl O3	350.166
3.054_228.1111	1.0346	0.961	Tetraacetylethylenediamine	C10 H16 N2 O4	228.111
9.395_132.0939	1.1674	0.5373	Tetralin	C10 H12	132.094
0.675_264.1043	0.6374	0.0642	Thiamine	C12 H16 N4 O S	264.104
9.323_236.0721	0.9745	0.798	Thioacetazone	C10 H12 N4 O S	236.072
0.635_354.0504	1.0565	0.8668	Thiodicarb	C10 H18 N4 O4 S3	354.05
0.736_76.0096	1.8883	0.0201	Thiourea	C H4 N2 S	76.0096
0.672_275.1592	1.2079	0.0456	Thr-arg	C10 H21 N5 O4	275.159
0.697_247.1169	0.8895	0.1419	Threonylglutamine	C9 H17 N3 O5	247.117
3.639_266.1267	1.0686	0.9047	Threonylphenylalanine	C13 H18 N2 O4	266.127
0.69_206.0904	0.8581	0.0228	Threonylserine	C7 H14 N2 O5	206.09
5.811_328.1457	0.8433	0.1968	Tiapride	C15 H24 N2 O4 S	328.146
0.729_133.0198	0.5949	0.0053	Timonacic	C4 H7 N O2 S	133.02
3.79_263.1346	1.0512	0.5935	Tm5958000	C15 H21 N O S	263.135
9.603_155.131	1.3398	0.5629	To0127900	C9 H17 N O	155.131
3.419_268.0882	0.6469	0.1192	Tolpyrramide	C12 H16 N2 O3 S	268.088
5.523_416.2425	2.6628	0.1016	Tonapofylline	C22 H32 N4 O4	416.243
4.546_402.214	1.2381	0.944	Trandolaprilat	C22 H30 N2 O5	402.214
4.12_157.1104	1.249	0.8442	Tranexamic acid	C8 H15 N O2	157.11
3.534_324.1674	1.1238	0.6524	Tricetamide	C16 H24 N2 O5	324.167
0.736_101.1205	18.7852	0.3814	Triethylamine	C6 H15 N	101.121
9.435_164.1053	1.5166	0.7396	Triethylene glycol monomethyl ether	C7 H16 O4	164.105
4.656_435.2119	0.9052	0.5334	Trimazosin	C20 H29 N5 O6	435.212
3.697_143.0583	0.6559	0.0502	Trimethadione	C6 H9 N O3	143.058
4.07_278.1791	0.4337	0.0282	Triprolidine	C19 H22 N2	278.179
3.483_333.1536	0.8063	0.0783	Tropatepine	C22 H23 N S	333.154
4.062_294.1578	1.0386	0.8658	Troxipide	C15 H22 N2 O4	294.158
3.042_332.1849	1.603	0.0515	Trp-lys	C17 H24 N4 O3	332.185
5.055_351.1582	1.0728	0.4576	Trp-phe	C20 H21 N3 O3	351.158
5.268_390.1692	1.6172	0.0236	Trp-trp	C22 H22 N4 O3	390.169
4.336_367.1532	1.6358	0.0217	Tryptophyl-tyrosine	C20 H21 N3 O4	367.153
8.02_294.1103	1.0829	0.3523	Tutin	C15 H18 O6	294.11
2.524_309.1324	1.2327	0.2561	Tyr-gln	C14 H19 N3 O5	309.132
1.684_252.1113	8.5951	0.1197	Tyrosylalanine	C12 H16 N2 O4	252.111
3.32_344.1372	1.2316	0.0775	Tyrosyltyrosine	C18 H20 N2 O5	344.137
4.015_328.1423	1.5742	0.0978	Tyr-phe	C18 H20 N2 O4	328.142
3.514_337.1274	0.7147	0.0905	Ufenamate	C18 H18 F3 N O2	337.127
4.604_280.168	1.1242	0.6278	Unii:v9q7uuz15u	C16 H24 O4	280.168
1.492_244.0696	0.5556	0.172	Uridine	C9 H12 N2 O6	244.07
0.908_324.0359	0.7299	0.2129	Uridine 5'-monophosphate	C9 H13 N2 O9 P	324.036
1.143_324.1547	0.3582	0.015	Valaciclovir	C13 H20 N6 O4	324.155
7.034_241.1679	1.1176	0.6372	Valeroidine	C13 H23 N O3	241.168
7.019_162.1046	1.212	0.1241	Valerophenone	C11 H14 O	162.105
3.888_354.1634	0.7324	0.1223	Valganciclovir	C14 H22 N6 O5	354.163
2.984_248.1194	1.0353	0.9588	Val-met	C10 H20 N2 O3 S	248.119
1.485_204.1112	0.63	0.2472	Val-ser	C8 H16 N2 O4	204.111
2.802_214.1319	1.6424	0.2132	Valylproline	C10 H18 N2 O3	214.132
2.566_216.1475	0.6974	0.1421	Valylvaline	C10 H20 N2 O3	216.148
0.66_267.1306	1.4898	0.0234	Voglibose	C10 H21 N O7	267.131
4.203_264.1475	0.8601	0.3216	Vorinostat	C14 H20 N2 O3	264.147
5.071_473.2641	2.7772	0.0586	Ximelagatran	C24 H35 N5 O5	473.264
6.329_182.1309	1.46	0.3742	Yq3683000	C11 H18 O2	182.131
3.693_280.1058	0.6354	0.0787	Α-aspartylphenylalanine	C13 H16 N2 O5	280.106
0.896_276.0958	1.2936	0.9127	Υ-l-glutamyl-l-glutamic acid	C10 H16 N2 O7	276.096

## Sheet: file S10
Compound.ID	ratio(H2O2:control)	p.value	Name	Formula	Molecular.Weight
3.405_301.1425	0.6756	0.0575	(-)-febrifugine	C16 H19 N3 O3	301.142
9.16_320.2352	0.124	0.0004	(+/-)11(12)-eet	C20 H32 O3	320.235
0.637_148.0372	1.5164	0.3051	(+/-)-2-hydroxyglutaric acid	C5 H8 O5	148.037
4.106_278.13	0.7396	0.4693	(+/-)-pantetheine	C11 H22 N2 O4 S	278.13
3.577_306.1249	3.6424	0.0623	(1ar,2r,3s,11cs)-6,11-dimethyl-1a,2,3,11c-tetrahydrotetrapheno[1,2-b]oxirene-2,3-diol	C20 H18 O3	306.125
0.683_303.1082	1.0724	0.6339	(1r,5s,6r,7r,9s,11s,12s,13s,14s)-3-amino-14-methyl-8,10-dioxa-2,4-diazatetracyclo[7.3.1.1~7,11~.0~1,6~]tetradec-2-ene-5,9,12,13,14-pentol	C11 H17 N3 O7	303.108
6.988_417.23	1.0817	0.9299	(1s,4s,5s,16s,19r,23r)-4,5,24,24-tetramethyl-25,26-dioxa-7-azaheptacyclo[21.2.1.0~1,20~.0~4,19~.0~5,16~.0~6,14~.0~8,13~]hexacosa-6(14),8,10,12,20-pentaen-22-one	C27 H31 N O3	417.23
5.562_183.1623	1.1337	0.6598	(2,7-dimethyloctahydro-1h-cyclopenta[c]pyridin-4-yl)methanol	C11 H21 N O	183.162
0.632_247.0804	0.8032	0.0908	(2s,3r)-3-[(2-nitro-1h-imidazol-1-yl)methoxy]-1,2,4-butanetriol	C8 H13 N3 O6	247.08
5.036_432.2011	0.9658	0.7027	(3r,4s,5s,6s)-6-carboxy-n-[2-(diphenylmethoxy)ethyl]-3,4,5-trihydroxy-n,n-dimethyltetrahydro-2h-pyran-2-aminium (non-preferred name)	C23 H30 N O7	432.201
5.266_402.2481	0.9983	0.8513	(5e)-2,10-diamino-5-{[(5-amino-5-carboxypentyl)amino]methyl}-5-undecenedioic acid (non-preferred name)	C18 H34 N4 O6	402.248
10.438_332.2715	1.3918	0.1148	(7e,10e,13e,16e)-7,10,13,16-docosatetraenoic acid	C22 H36 O2	332.272
1.56_319.1173	72.6254	0.3848	(e)-3-o-methyl entacapone	C15 H17 N3 O5	319.117
4.33_319.1567	1.0547	0.7287	(e)-oxetorone	C21 H21 N O2	319.157
3.062_130.063	0.9607	0.9787	(hydroxyethyl)methacrylate	C6 H10 O3	130.063
0.62_134.0215	0.86	0.5111	(r)-malate	C4 H6 O5	134.022
9.375_355.1794	0.7842	0.1489	(s)-(-)-tetrahydropalmatine	C21 H25 N O4	355.179
6.905_373.2038	0.9739	0.299	(z)-endoxifen	C25 H27 N O2	373.204
6.396_359.1881	0.9681	0.3877	(z)-norendoxifen	C24 H25 N O2	359.188
0.639_161.0689	0.816	0.3834	.alpha.-aminoadipic acid	C6 H11 N O4	161.069
0.618_376.1231	0.3559	0.0028	{4-[(1e)-4-chloro-1,2-diphenyl-1-buten-1-yl]phenoxy}acetaldehyde	C24 H21 Cl O2	376.123
0.695_312.0313	0.5716	0.0271	{6-[(e)-2-methoxyvinyl]-2-oxo-2h-chromen-7-yl}methyl hydrogen sulfate	C13 H12 O7 S	312.031
2.613_305.1045	0.8823	0.4599	1-(5,6-dihydro-7h-[1,3]benzodioxolo[6,5,4-de]benzo[g]quinolin-7-yl)ethanone	C19 H15 N O3	305.104
0.749_204.0421	7.3429	0.367	1,4-dihydroxy-2-naphthoic acid	C11 H8 O4	204.042
0.703_282.0948	0.7813	0.0222	1,4-d-xylobiose	C10 H18 O9	282.095
7.349_188.1413	1.1248	0.3585	10-hydroxydecanoic acid	C10 H20 O3	188.141
5.37_215.1522	1.0597	0.7033	11343172	C11 H21 N O3	215.152
8.497_274.0992	0.8684	0.3364	11h-benzo[a]fluoren-11-ylacetic acid	C19 H14 O2	274.099
9.293_322.2508	0.3317	0.0116	15-oxoede	C20 H34 O3	322.251
9.656_272.2348	1.2442	0.5886	16-hydroxyhexadecanoic acid	C16 H32 O3	272.235
8.714_360.2302	0.1158	0.0309	17(s)-hpdha	C22 H32 O4	360.23
6.136_229.1676	1.0303	0.5335	1872050	C12 H23 N O3	229.168
4.667_232.0881	0.4998	0.0267	1-methoxypyrene	C17 H12 O	232.088
0.675_214.0567	0.7036	0.0653	1-methyl-3-(2-thiazolyl)-1h-indole	C12 H10 N2 S	214.057
0.67_204.0279	0.7753	0.0541	1-oxo-1,2,4-butanetricarboxylic acid	C7 H8 O7	204.028
10.645_358.2873	1.9057	0.0276	1-phenyl-1,3-octadecanedione	C24 H38 O2	358.287
0.666_234.0382	1.1013	0.6261	2-(2-acetoxy-2-oxoethyl)-2-hydroxysuccinic acid	C8 H10 O8	234.038
5.941_170.0943	0.4343	0.3748	2-(diethoxymethyl)furan	C9 H14 O3	170.094
0.576_241.0586	0.6154	0.0183	2,3,-dihydroxybenzoylserine	C10 H11 N O6	241.059
0.585_265.9592	2.5649	0.0377	2,3-bisphospho-d-glyceric acid	C3 H8 O10 P2	265.959
0.712_256.117	0.88	0.2264	2-ammonio-4-{4-[(2s)-2-ammonio-2-carboxylatoethyl]-1h-imidazol-2-yl}butanoate	C10 H16 N4 O4	256.117
0.674_171.9516	1.57	0.0232	2-bromophenol	C6 H5 Br O	171.952
0.669_216.0402	0.8006	0.1916	2-c-methylerythritol 4-phosphate	C5 H13 O7 P	216.04
7.248_210.0926	0.6089	0.0469	2-ethylhexyl sulfate	C8 H18 O4 S	210.093
0.617_112.0161	0.7195	0.0719	2-furoic acid	C5 H4 O3	112.016
0.655_220.0227	0.7403	0.1087	2-hydroxy-4-oxo-1,2,4-butanetricarboxylic acid	C7 H8 O8	220.023
4.867_208.0195	0.9326	0.6561	2-naphthalenesulfonic acid	C10 H8 O3 S	208.019
0.674_204.0642	0.701	0.0095	2-o-ethyl ascorbic acid	C8 H12 O6	204.064
0.6_212.0086	1.0375	0.8903	2-phosphinomethylmalic acid	C5 H9 O7 P	212.009
0.613_185.993	0.9011	0.5851	2-phosphoglycerate	C3 H7 O7 P	185.993
6.507_403.2144	1.1436	0.5848	3,4-dihydroxytamoxifen	C26 H29 N O3	403.214
5.823_345.1725	1.1396	0.5404	3-methyl-3-(4-methyl-3-penten-1-yl)-3,11-dihydropyrano[3,2-a]carbazole-5-carbaldehyde	C23 H23 N O2	345.173
1.433_147.0354	0.3815	0.0437	3-thiomorpholinecarboxylic acid	C5 H9 N O2 S	147.035
0.653_132.0535	0.7462	0.0256	3-ureidopropionic acid	C4 H8 N2 O3	132.054
7.062_328.1822	0.7147	0.2872	4-(3,5-diphenylcyclohexyl)phenol	C24 H24 O	328.182
5.451_349.2005	4.0289	0.0076	4-[(2r)-2-(aminomethyl)-2-(hydroxymethyl)-5-oxo-1-pyrrolidinyl]-3-(3-pentanylamino)benzoic acid	C18 H27 N3 O4	349.2
0.689_114.0316	0.8977	0.3442	4-hydroxy-5-methylfuran-3(2h)-one	C5 H6 O3	114.032
4.248_122.0368	1.482	0.0094	4-hydroxybenzaldehyde	C7 H6 O2	122.037
3.329_244.1421	0.7197	0.2397	4-hydroxyprolylleucine	C11 H20 N2 O4	244.142
2.655_262.0983	0.6368	0.2759	4-hydroxyprolylmethionine	C10 H18 N2 O4 S	262.098
7.355_387.2194	0.7674	0.2505	4-hydroxytamoxifen	C26 H29 N O2	387.219
0.682_223.0069	0.5884	0.0644	4-methyl-5-(2-phosphonooxyethyl)thiazole	C6 H10 N O4 P S	223.007
0.638_129.0427	0.638	0.0595	4-oxoproline	C5 H7 N O3	129.043
2.936_358.0964	0.3641	0.1561	4'-phosphopantetheine	C11 H23 N2 O7 P S	358.096
5.172_280.0882	5.5276	0.004	5-{4-[2-(methylamino)ethoxy]benzyl}-1,3-thiazolidine-2,4-dione	C13 H16 N2 O3 S	280.088
6.496_235.9909	0.755	0.1469	5433281	C11 H6 Cl2 N2	235.991
0.743_117.079	0.5109	0.0019	5-aminovaleric acid	C5 H11 N O2	117.079
4.478_297.0898	0.7368	0.1977	5'-methylthioadenosine	C11 H15 N5 O3 S	297.09
3.505_305.1409	1.6964	0.0902	6,6,9,12-tetramethyl-6,12-dihydro-11h-isochromeno[4,3-c]quinolin-11-one	C20 H19 N O2	305.141
8.348_346.1928	1.292	0.4319	6alpha-fluoro-11-oxoprogesterone	C21 H27 F O3	346.193
5.217_139.027	1.1235	0.292	6-hydroxynicotinic acid	C6 H5 N O3	139.027
0.604_276.0246	0.2478	0.0012	6-o-phosphono-d-gluconic acid	C6 H13 O10 P	276.025
3.866_278.1266	0.9868	0.7429	7098783	C14 H18 N2 O4	278.127
5.283_160.11	1.174	0.0621	8-hydroxyoctanoic acid	C8 H16 O3	160.11
8.856_316.2615	0.7684	0.0585	9,10-dihydroxystearic acid	C18 H36 O4	316.262
6.618_174.1256	1.146	0.1283	9-hydroxynonanoic acid	C9 H18 O3	174.126
9.761_366.2383	1.2535	0.8002	Acetate2?,3?-(difluoromethylene)-5?-androstan-17?-ol	C22 H32 F2 O2	366.238
4.478_135.0546	0.7502	0.1893	Adenine	C5 H5 N5	135.055
2.724_347.0632	0.5293	0.2005	Adenosine 5'-monophosphate	C10 H14 N5 O7 P	347.063
1.578_480.2616	113.964	0.3787	Alangicine	C28 H36 N2 O5	480.262
3.23_275.1268	1.004	0.9728	Alanyltryptophan	C14 H17 N3 O3	275.127
0.653_176.0797	0.9144	0.5037	Ala-ser	C6 H12 N2 O4	176.08
5.185_331.1567	0.9805	0.4355	Alitame anhydrous	C14 H25 N3 O4 S	331.157
0.717_666.2236	0.8189	0.3331	Alpha-d-glucopyranosyl-(1->4)-alpha-d-glucopyranosyl-(1->4)-alpha-d-glucopyranosyl-(1->4)-d-glucopyranose	C24 H42 O21	666.224
1.06_268.1056	1.0601	0.6161	Ambrette musk	C12 H16 N2 O5	268.106
4.213_219.0895	0.8438	0.3646	Aniracetam	C12 H13 N O3	219.089
4.041_455.1186	0.671	0.0647	Apafant	C22 H22 Cl N5 O2 S	455.119
8.537_432.104	0.7587	0.2001	Apigetrin	C21 H20 O10	432.104
10.047_304.2402	1.4786	0.1624	Arachidonic acid	C20 H32 O2	304.24
0.693_245.1486	1.1077	0.406	Arg-ala	C9 H19 N5 O3	245.149
3.275_321.1801	1.0447	0.6467	Arg-phe	C15 H23 N5 O3	321.18
0.69_261.1435	1.1556	0.4898	Arg-ser	C9 H19 N5 O4	261.144
3.35_360.1912	1.1251	0.3039	Arg-trp	C17 H24 N6 O3	360.191
0.579_447.149	2.3633	0.4015	Aripiprazole	C23 H27 Cl2 N3 O2	447.149
8.19_370.2293	0.6594	0.1974	Artilide	C19 H34 N2 O3 S	370.229
0.72_231.1218	0.8661	0.4102	Asn-val	C9 H17 N3 O4	231.122
0.635_261.0958	0.8973	0.3189	Asp-gln	C9 H15 N3 O6	261.096
0.719_296.1008	0.569	0.0282	Asp-tyr	C13 H16 N2 O6	296.101
0.66_217.1426	0.9216	0.5533	B-ala-lys	C9 H19 N3 O3	217.143
1.562_381.154	48.5938	0.3734	Benthiavalicarb-isopropyl	C18 H24 F N3 O3 S	381.154
4.378_213.9866	1.1238	0.1927	Benzothiazole-2-sulfonamide	C7 H6 N2 O2 S2	213.987
0.695_238.0987	0.785	0.0462	Benzyl cinnamate	C16 H14 O2	238.099
5.757_334.0989	1.4442	0.0283	Benzylpenicillin	C16 H18 N2 O4 S	334.099
0.611_248.0644	0.6766	0.3444	Beta-aspartylaspartic acid	C8 H12 N2 O7	248.064
0.706_222.074	0.619	0.0918	Beta-d-ethyl glucuronide	C8 H14 O7	222.074
2.708_260.0827	0.6953	0.2525	Biotin l-sulfoxide	C10 H16 N2 O4 S	260.083
2.079_276.0778	0.644	0.3127	Biotin sulfone	C10 H16 N2 O5 S	276.078
5.313_250.0298	0.1159	0.3758	Bisphenol s	C12 H10 O4 S	250.03
0.674_232.1059	0.7331	0.0259	Boc-asn-oh	C9 H16 N2 O5	232.106
0.673_200.041	0.8583	0.4055	Camalexin	C11 H8 N2 S	200.041
4.487_201.1366	1.076	0.6043	Capryloylglycine	C10 H19 N O3	201.137
0.721_262.0693	1.0704	0.6773	Carbadox	C11 H10 N4 O4	262.069
0.632_190.059	0.8672	0.4005	Carglumic acid	C6 H10 N2 O5	190.059
0.699_226.1066	0.9252	0.5163	Carnosine	C9 H14 N4 O3	226.107
0.717_397.0533	0.528	0.3566	Cefetamet	C14 H15 N5 O5 S2	397.053
0.665_163.9199	1.8547	0.0036	Chloral hydrate	C2 H3 Cl3 O2	163.92
6.775_289.1347	0.7316	0.1221	Chloropyramine	C16 H20 Cl N3	289.135
9.81_302.2245	1.2421	0.3423	Cis-5,8,11,14,17-eicosapentaenoic acid	C20 H30 O2	302.224
0.694_432.0324	1.1329	0.1504	Clometocillin	C17 H18 Cl2 N2 O5 S	432.032
0.681_333.9293	0.9374	0.8977	Costatol	C10 H14 Br Cl3 O	333.929
0.706_131.0695	0.3934	0.0134	Creatine	C4 H9 N3 O2	131.07
5.371_375.1831	1.0576	0.7697	Cyphenothrin	C24 H25 N O3	375.183
3.536_218.0726	0.5176	0.058	Cys-pro	C8 H14 N2 O3 S	218.073
0.637_426.0881	0.5843	0.0666	Cysteine-glutathione disulfide	C13 H22 N4 O8 S2	426.088
0.638_240.0237	0.6389	0.3388	Cystine	C6 H12 N2 O4 S2	240.024
1.167_243.0856	1.1429	0.9299	Cytarabine	C9 H13 N3 O5	243.086
0.716_323.0519	1.6121	0.4401	Cytidine 5′-monophosphate	C9 H14 N3 O8 P	323.052
0.717_120.0423	0.8854	0.226	D-(−)-threose	C4 H8 O4	120.042
0.673_160.0848	0.959	0.8258	Daminozide	C6 H12 N2 O3	160.085
3.116_291.1218	1.0677	0.5998	Danegaptide	C14 H17 N3 O4	291.122
0.637_133.0375	0.5204	0.0259	D-aspartate	C4 H7 N O4	133.037
3.899_352.1095	1.2506	0.2166	D-benzylpenicilloic acid	C16 H20 N2 O5 S	352.11
0.628_260.0294	0.6728	0.19	D-glucose 6-phosphate	C6 H13 O9 P	260.029
0.703_162.0529	0.8206	0.2871	Diethylpyrocarbonate	C6 H10 O5	162.053
3.109_394.1954	0.4007	0.0589	Diflucortolone	C22 H28 F2 O4	394.195
4.109_363.183	1.2941	0.1891	Dioncophylline c	C23 H25 N O3	363.183
4.236_340.1096	5.5031	0.0046	Diphenadione	C23 H16 O3	340.11
2.685_174.1091	1.4873	0.3524	Dl-arginine	C6 H14 N4 O2	174.109
0.692_174.1117	0.7263	0.1197	Dl-arginine	C6 H14 N4 O2	174.112
0.677_90.0317	0.7614	0.3095	Dl-lactic acid	C3 H6 O3	90.0317
0.684_146.1056	0.672	0.0969	Dl-lysine	C6 H14 N2 O2	146.106
4.492_425.1623	4.5304	0.0646	Domperidone	C22 H24 Cl N5 O2	425.162
0.683_180.0635	0.8292	0.287	D-psicose	C6 H12 O6	180.064
0.711_504.1684	0.7219	0.2416	D-raffinose	C18 H32 O16	504.168
0.633_230.019	0.5805	0.0766	D-ribulose 5-phosphate	C5 H11 O8 P	230.019
0.629_290.0402	0.5121	0.0378	D-sedoheptulose 7-phosphate	C7 H15 O10 P	290.04
0.722_299.1094	0.8344	0.0573	E3040	C16 H17 N3 O S	299.109
4.216_333.1724	2.0523	0.0166	Enpromate	C22 H23 N O2	333.172
0.636_275.1479	1.0233	0.9574	Epsilon-(gamma-glutamyl)-lysine	C11 H21 N3 O5	275.148
3.595_345.1902	0.8809	0.4419	Eptapirone	C16 H23 N7 O2	345.19
2.39_189.1195	0.6747	0.2484	Eptc	C9 H19 N O S	189.119
10.345_356.2716	1.3575	0.1552	Ethyl docosahexaenoate	C24 H36 O2	356.272
7.448_269.1989	1.0589	0.6168	Ethyl n-[(2-isopropyl-5-methylcyclohexyl)carbonyl]glycinate	C15 H27 N O3	269.199
0.637_292.0906	2.1322	0.0388	Ethylenediaminetetraacetic acid	C10 H16 N2 O8	292.091
0.677_282.0431	0.8153	0.2674	Etoprine	C12 H12 Cl2 N4	282.043
1.711_238.0952	0.6193	0.2459	Felbamate	C11 H14 N2 O4	238.095
4.252_349.1664	2.1334	0.0362	Fenpropathrin [ansi]	C22 H23 N O3	349.166
5.328_145.0528	1.558	0.0198	Fg7175000	C9 H7 N O	145.053
7.142_356.0721	0.8554	0.3109	Fletazepam	C17 H13 Cl F4 N2	356.072
0.786_354.1016	1.0281	0.9132	Flumioxazin	C19 H15 F N2 O4	354.102
4.852_404.2063	3.3449	0.001	Flunarizine	C26 H26 F2 N2	404.206
4.661_549.2617	0.2636	0.0437	Fluphenazine enanthate	C29 H38 F3 N3 O2 S	549.262
10.439_432.1967	1.3556	0.1326	Fluprednidene acetate	C24 H29 F O6	432.197
7.145_435.2193	2.1262	0.1249	Fosinoprilat	C23 H34 N O5 P	435.219
4.831_321.169	1.1906	0.216	Gabexate	C16 H23 N3 O4	321.169
0.599_274.0089	0.8386	0.5966	Galacturonate 1-phosphate	C6 H11 O10 P	274.009
0.637_275.1116	0.8832	0.2863	Gamma-glu-gln	C10 H17 N3 O6	275.112
1.502_306.0886	7.9001	0.5631	Gamma-glutamyl-3-[(1e)-1-propen-1-ylsulfinyl]alanine	C11 H18 N2 O6 S	306.089
2.48_290.0935	0.685	0.2363	Gamma-glutamyl-s-allylcysteine	C11 H18 N2 O5 S	290.094
0.721_310.1165	0.7233	0.0242	Gamma-l-glutamyl-l-tyrosine	C14 H18 N2 O6	310.116
9.244_346.2509	0.7688	0.2816	Ginkgoic acid	C22 H34 O3	346.251
2.679_293.1374	0.7098	0.2605	Gln-phe	C14 H19 N3 O4	293.137
0.612_262.0799	0.7015	0.1785	Glu-asp	C9 H14 N2 O7	262.08
0.675_226.0689	0.626	0.0185	Glucoheptonic acid	C7 H14 O8	226.069
0.609_276.0955	0.7541	0.2048	Glu-glu	C10 H16 N2 O7	276.096
0.637_204.0747	0.923	0.3866	Glu-gly	C7 H12 N2 O5	204.075
0.719_278.0935	0.9917	0.9482	Glu-met	C10 H18 N2 O5 S	278.094
0.635_234.0851	0.8869	0.0529	Glu-ser	C8 H14 N2 O6	234.085
0.641_248.1007	0.9105	0.2347	Glu-thr	C9 H16 N2 O6	248.101
0.654_246.0504	0.9037	0.3987	Glycerophosphoglycerol	C6 H15 O8 P	246.05
4.539_296.1195	1.5166	0.0147	Glycyclamide	C14 H20 N2 O3 S	296.12
0.653_203.0907	0.7904	0.1798	Glycylglutamine	C7 H13 N3 O4	203.091
2.25_302.1591	0.8747	0.4061	Glycyl-l-asparaginyl-d-leucine	C12 H22 N4 O5	302.159
0.65_203.1271	0.8942	0.357	Gly-lys	C8 H17 N3 O3	203.127
1.029_206.0725	0.9459	0.7133	Gly-met	C7 H14 N2 O3 S	206.072
3.136_222.1004	0.7001	0.1614	Gly-phe	C11 H14 N2 O3	222.1
0.649_162.0641	0.8531	0.2037	Gly-ser	C5 H10 N2 O4	162.064
1.212_151.0494	0.6461	0.1135	Guanine	C5 H5 N5 O	151.049
0.718_363.0582	1.0008	0.9866	Guanosine monophosphate	C10 H14 N5 O8 P	363.058
10.313_375.1394	1.2903	0.0218	Haloperidol	C21 H23 Cl F N O2	375.139
2.548_280.0913	1.027	0.9775	H-dl-met-dl-met-oh	C10 H20 N2 O3 S2	280.091
4.379_169.9967	1.131	0.1926	Heptafluoropropane	C3 H F7	169.997
3.095_236.116	0.8625	0.4067	Hexobarbital	C12 H16 N2 O3	236.116
0.699_283.128	1.3275	0.2392	His-gln	C11 H17 N5 O4	283.128
2.65_268.1532	0.7097	0.121	His-leu	C12 H20 N4 O3	268.153
0.71_212.091	0.7864	0.1998	Histidylglycine	C8 H12 N4 O3	212.091
3.112_302.1379	0.7099	0.2477	Histidylphenylalanine	C15 H18 N4 O3	302.138
3.276_341.1489	0.7151	0.0325	His-trp	C17 H19 N5 O3	341.149
2.912_318.1329	0.6346	0.0539	His-tyr	C15 H18 N4 O4	318.133
0.954_254.1378	0.754	0.018	Homoanserine	C11 H18 N4 O3	254.138
1.23_136.0385	0.4609	0.0351	Hypoxanthine	C5 H4 N4 O	136.038
0.663_217.1062	0.8541	0.2831	Î±-n-acetylcitrulline	C8 H15 N3 O4	217.106
2.671_234.1037	1.0404	0.9977	Ile-cys	C9 H18 N2 O3 S	234.104
3.146_305.1376	0.7421	0.1883	Imazamox	C15 H19 N3 O4	305.138
3.177_261.1111	0.7037	0.0593	Imazapyr	C13 H15 N3 O3	261.111
3.274_117.0579	0.5433	0.0034	Indole	C8 H7 N	117.058
7.76_422.1499	1.3169	0.1012	Izonsteride	C24 H26 N2 O S2	422.15
10.164_398.2434	1.2727	0.1504	Kj9800000	C18 H39 O7 P	398.243
8.311_313.1324	1.0358	0.9286	Kresoxim-methyl	C18 H19 N O4	313.132
1.47_337.175	7.5916	0.0536	Kyotorphin	C15 H23 N5 O4	337.175
8.985_266.1549	0.942	0.8514	Laurilsulfate	C12 H26 O4 S	266.155
2.264_287.1956	1.1023	0.5998	Leu-arg	C12 H25 N5 O3	287.196
5.869_357.263	2.5417	0.0159	Leucyl-leucyl-norleucine	C18 H35 N3 O4	357.263
4.649_317.1741	1.1412	0.8807	Leucyltryptophan	C17 H23 N3 O3	317.174
3.347_285.1689	0.3989	0.0061	Leu-gly-pro	C13 H23 N3 O4	285.169
4.36_244.1785	0.9926	0.8931	Leu-leu	C12 H24 N2 O3	244.179
3.562_230.1629	0.8465	0.2599	Leu-val	C11 H22 N2 O3	230.163
0.638_147.0532	0.6563	0.091	L-glutamic acid	C5 H9 N O4	147.053
0.67_146.0692	0.7667	0.0947	L-glutamine	C5 H10 N2 O3	146.069
0.717_307.0839	0.5663	0.3835	L-glutathione (reduced)	C10 H17 N3 O6 S	307.084
0.634_612.1543	0.6728	0.226	L-glutathione oxidized	C20 H32 N6 O12 S2	612.154
0.7_155.0696	0.7413	0.0348	L-histidine	C6 H9 N3 O2	155.07
0.727_328.1248	0.9776	0.8158	Liranaftate	C18 H20 N2 O2 S	328.125
2.685_165.079	0.6515	0.1441	L-phenylalanine	C9 H11 N O2	165.079
0.716_115.0633	0.8415	0.0393	L-proline	C5 H9 N O2	115.063
0.66_105.0426	0.5216	0.0077	L-serine	C3 H7 N O3	105.043
0.646_136.0372	0.5652	0.0312	L-threonic acid	C4 H8 O5	136.037
0.678_119.0583	0.7047	0.0688	L-threonine	C4 H9 N O3	119.058
3.275_204.0899	0.5558	0.0101	L-tryptophan	C11 H12 N2 O2	204.09
0.646_233.1375	0.9374	0.9579	Lysinoalanine, (s,r)-	C9 H19 N3 O4	233.137
1.036_277.1458	1.5966	0.0887	Lys-met	C11 H23 N3 O3 S	277.146
2.905_293.1738	0.8146	0.3557	Lys-phe	C15 H23 N3 O3	293.174
0.724_245.1738	0.8588	0.0427	Lysylvaline	C11 H23 N3 O3	245.174
4.24_410.1725	0.5654	0.1337	Mangostin	C24 H26 O6	410.173
4.101_331.2109	1.2173	0.0756	Marimastat	C15 H29 N3 O5	331.211
1.401_232.1421	1.0369	0.8976	Mebutamate	C10 H20 N2 O4	232.142
9.037_344.2353	1.4993	0.7657	Medroxyprogesterone	C22 H32 O3	344.235
0.681_190.0954	0.9969	0.9577	Meso-2,6-diaminopimelic acid	C7 H14 N2 O4	190.095
6.555_196.077	0.5705	0.0428	Meta-chlorophenylpiperazine	C10 H13 Cl N2	196.077
0.727_263.0936	1.1712	0.6889	Met-asn	C9 H17 N3 O4 S	263.094
0.977_277.1095	1.1244	0.7138	Met-gln	C10 H19 N3 O4 S	277.11
4.667_198.1005	0.5008	0.0264	Metharbital	C9 H14 N2 O3	198.101
3.544_262.1348	0.9844	0.8527	Methionylleucine	C11 H22 N2 O3 S	262.135
1.005_236.083	1.2265	0.2778	Methionylserine	C8 H16 N2 O4 S	236.083
4.695_262.1316	2.7953	0.0378	Methohexital	C14 H18 N2 O3	262.132
9.805_286.2506	1.4316	0.3329	Methyl 3-hydroxypalmitate	C17 H34 O3	286.251
10.293_111.983	1.2593	0.2293	Methyl bisulfate	C H4 O4 S	111.983
1.087_250.0985	1.2127	0.6771	Met-thr	C9 H18 N2 O4 S	250.099
4.467_335.1306	2.0995	0.0435	Met-trp	C16 H21 N3 O3 S	335.131
3.206_312.1144	0.9022	0.5215	Met-tyr	C14 H20 N2 O4 S	312.114
5.694_312.1475	1.7956	0.0043	Mfcd00020424	C18 H20 N2 O3	312.147
1.873_202.1318	0.9448	0.4535	Mfcd00025555	C9 H18 N2 O3	202.132
0.639_218.0902	1.0727	0.4733	Mfcd00037215	C8 H14 N2 O5	218.09
3.562_391.1779	1.2182	0.3458	Mfcd00056735	C16 H29 N3 O6 S	391.178
4.689_241.1315	0.6061	0.1027	Mfcd08277025	C12 H19 N O4	241.131
5.737_222.0892	0.7721	0.1342	Monobutyl phthalate	C12 H14 O4	222.089
9.52_294.1863	1.1983	0.423	Myristyl sulfate	C14 H30 O4 S	294.186
3.992_303.1583	1.2233	0.7866	N(6)-[(indol-3-yl)acetyl]-l-lysine	C16 H21 N3 O3	303.158
10.047_404.1656	1.3528	0.1092	N-[(1s)-4-carbamimidamido-1-carboxybutyl]asparaginylaspartic acid	C14 H24 N6 O8	404.166
2.905_363.1466	0.7063	0.1859	N-[(5s)-5-amino-5-carboxypentanoyl]cysteinyl-d-valine	C14 H25 N3 O6 S	363.147
4.927_482.1293	1.3841	0.8839	N-[(7,8-dihydropterin-6-yl)methyl]-4-(beta-d-ribofuranosyl)aniline 5'-phosphate	C18 H23 N6 O8 P	482.129
0.576_321.0696	0.6265	0.0247	N-[3-carboxy-2-(carboxymethyl)-2-hydroxypropanoyl]glutamic acid	C11 H15 N O10	321.07
5.181_581.289	6.1855	0.0104	N-[5-amino-2-({3-amino-6-[(4-amino-4-deoxyhexopyranosyl)oxy]-8-hydroxy-7-(methylamino)octahydropyrano[3,2-b]pyran-2-yl}oxy)-3,4-dihydroxycyclohexyl]acetamide	C23 H43 N5 O12	581.289
1.287_282.1213	0.7744	0.3337	N-{(2r)-1-[(4-hydroxybenzyl)amino]-3-methoxy-1-oxo-2-propanyl}glycine	C13 H18 N2 O5	282.121
2.691_273.1686	0.7843	0.3053	N~6~-(5-oxo-d-isoleucyl)-l-lysine	C12 H23 N3 O4	273.169
0.719_311.1215	0.5278	0.0925	N2-dimethylguanosine	C12 H17 N5 O5	311.122
0.72_131.0582	0.6421	0.0691	N-acetylalanine	C5 H9 N O3	131.058
0.687_220.1059	0.7564	0.1291	N-acetyl-beta-d-glucosaminylamine	C8 H16 N2 O5	220.106
0.715_264.0777	0.6942	0.0142	N-acetylcystathionine	C9 H16 N2 O5 S	264.078
0.715_221.0898	0.929	0.4506	N-acetyl-d-mannosamine	C8 H15 N O6	221.09
4.637_561.3536	1.235	0.7773	N-acetylleucylleucylleucyltyrosinamide	C29 H47 N5 O6	561.354
0.644_189.0638	0.7888	0.1504	N-acetyl-l-glutamic acid	C7 H11 N O5	189.064
2.563_191.0616	0.7172	0.2841	N-acetyl-l-methionine	C7 H13 N O3 S	191.062
1.067_174.1005	0.5645	0.0977	N-acetylornithine	C7 H14 N2 O3	174.101
8.73_327.1481	0.7714	0.1849	Naloxone	C19 H21 N O4	327.148
4.147_398.1692	0.386	0.0574	N-benzoyl-d-arginine-4-nitroanilide	C19 H22 N6 O4	398.169
4.202_146.0943	1.2349	0.0859	N-butyl lactate	C7 H14 O3	146.094
7.144_325.1019	0.5054	0.0558	N-glycolylneuraminic acid	C11 H19 N O10	325.102
0.723_303.1431	0.4052	0.014	Nicotianamine	C12 H21 N3 O6	303.143
2.448_170.0692	0.618	0.2032	Nitrosoguvacoline	C7 H10 N2 O3	170.069
3.655_430.2429	0.4894	0.0181	Nivazol	C28 H31 F N2 O	430.243
7.325_257.199	1.1672	0.8264	N-lauroylglycine	C14 H27 N O3	257.199
4.524_790.4008	1.0252	0.9206	Nostocyclopeptide a2	C40 H54 N8 O9	790.401
0.695_304.0877	0.8805	0.1365	N-sulfanilyl-3,4-xylamide	C15 H16 N2 O3 S	304.088
7.789_271.2146	1.0781	0.888	N-tridecanoylglycine	C15 H29 N O3	271.215
6.78_243.1834	1.0879	0.5763	N-undecanoylglycine	C13 H25 N O3	243.183
3.896_216.1197	1.0705	0.5278	N-α-l-acetyl-arginine	C8 H16 N4 O3	216.12
10.174_525.306	1.3774	0.3648	O-{hydroxy[2-hydroxy-3-(stearoyloxy)propoxy]phosphoryl}-l-serine	C24 H48 N O9 P	525.306
3.721_448.1993	1.03	0.9987	Obliquine	C26 H28 N2 O5	448.199
2.683_333.1325	0.6953	0.1797	Oglufanide	C16 H19 N3 O5	333.132
4.94_172.11	2.0105	0.0242	Oi1695000	C9 H16 O3	172.11
0.718_289.1275	0.9047	0.3914	Ophthalmic acid	C11 H19 N3 O6	289.127
0.692_132.0899	0.8508	0.3461	Ornithine	C5 H12 N2 O2	132.09
3.937_185.1052	0.8397	0.2632	Otonecine	C9 H15 N O3	185.105
3.919_276.1108	0.941	0.9712	Oxagrelate	C14 H16 N2 O4	276.111
0.661_190.0122	0.7155	0.0388	Oxalosuccinic acid	C6 H6 O7	190.012
1.749_219.1106	0.6038	0.1928	Pantothenic acid	C9 H17 N O5	219.111
4.322_378.2005	0.3826	0.0747	Pentosidine	C17 H26 N6 O4	378.2
5.933_354.0564	1.1745	0.1017	Phenol red	C19 H14 O5 S	354.056
3.519_193.074	0.6377	0.3307	Phenylacetylglycine	C10 H11 N O3	193.074
0.599_167.9824	0.5556	0.0849	Phosphoenolpyruvic acid	C3 H5 O6 P	167.982
0.635_97.9769	1.3698	0.0057	Phosphoric acid	H3 O4 P	97.9769
0.722_303.1327	1.197	0.2145	Pipemidic acid	C14 H17 N5 O3	303.133
3.51_187.1209	1.0709	0.5575	Pivagabine	C9 H17 N O3	187.121
2.531_228.1474	0.3703	0.0391	Prolylleucine	C11 H20 N2 O3	228.147
4.747_246.1036	2.1241	0.0301	Pro-met	C10 H18 N2 O3 S	246.104
3.452_172.0195	1.0234	0.7989	P-toluenesulfonic acid	C7 H8 O3 S	172.019
2.961_248.0831	0.9547	0.7244	Pyrimethamine	C12 H13 Cl N4	248.083
2.835_534.2642	2.3787	0.1563	Pyropheophorbide a	C33 H34 N4 O3	534.264
0.63_177.9432	1.2878	0.0089	Pyrophosphoric acid	H4 O7 P2	177.943
0.576_111.032	0.607	0.0164	Pyrrole-2-carboxylic acid	C5 H5 N O2	111.032
0.725_276.0851	1.1004	0.5225	Ranunculin	C11 H16 O8	276.085
0.598_309.9855	0.9722	0.7376	Ribulose diphosphate	C5 H12 O11 P2	309.986
9.763_298.2507	1.3491	0.8401	Ricinelaidic acid	C18 H34 O3	298.251
5.368_278.163	1.1592	0.1924	Ro 20-1724	C15 H22 N2 O3	278.163
0.632_276.1321	0.8228	0.6447	Saccharopine	C11 H20 N2 O6	276.132
2.78_384.1218	0.5306	0.0591	S-adenosylhomocysteine	C14 H20 N6 O5 S	384.122
2.947_161.0511	0.4636	0.0675	S-allyl-l-cysteine	C6 H11 N O2 S	161.051
7.761_432.1785	1.2124	0.1664	Salvinorin a	C23 H28 O8	432.178
4.8_361.2004	0.9935	0.8687	Semagacestat	C19 H27 N3 O4	361.2
0.632_220.0695	0.8855	0.2392	Ser-asp	C7 H12 N2 O6	220.07
0.654_233.1011	1.0004	0.8488	Ser-gln	C8 H15 N3 O5	233.101
8.885_318.2196	0.0674	0.0009	Steviol	C20 H30 O3	318.22
0.7_342.1164	0.6595	0.3032	Sucrose	C12 H22 O11	342.116
10.087_380.1655	1.0494	0.5833	Sudan iv	C24 H20 N4 O	380.166
0.778_335.0829	0.8876	0.4667	Sulotroban	C16 H17 N O5 S	335.083
0.698_223.0569	0.7745	0.0319	Suritozole	C10 H10 F N3 S	223.057
4.159_463.2102	2.8156	0.0217	Tafenoquine	C24 H28 F3 N3 O3	463.21
0.664_125.0147	0.3633	0.0209	Taurine	C2 H7 N O3 S	125.015
0.704_275.1592	1.0275	0.6433	Thr-arg	C10 H21 N5 O4	275.159
3.059_266.1264	0.9834	0.9423	Threonylphenylalanine	C13 H18 N2 O4	266.126
0.66_206.0903	0.8576	0.1358	Threonylserine	C7 H14 N2 O5	206.09
2.96_242.0902	0.6654	0.2478	Thymidine	C10 H14 N2 O5	242.09
3.655_268.088	0.786	0.9028	Tolpyrramide	C12 H16 N2 O3 S	268.088
2.69_148.0525	0.6496	0.2284	Trans-cinnamic acid	C9 H8 O2	148.053
2.571_143.0583	0.7616	0.2804	Trimethadione	C6 H9 N O3	143.058
3.893_294.1579	0.9827	0.767	Troxipide	C15 H22 N2 O4	294.158
3.002_332.1486	0.5895	0.0524	Trp-gln	C16 H20 N4 O4	332.149
3.071_332.1848	0.9629	0.6252	Trp-lys	C17 H24 N4 O3	332.185
5.598_351.1585	1.3266	0.1188	Trp-phe	C20 H21 N3 O3	351.159
4.198_367.1534	1.7446	0.0139	Tryptophyl-tyrosine	C20 H21 N3 O4	367.153
1.046_295.1168	0.7901	0.0323	Tyr-asn	C13 H17 N3 O5	295.117
1.141_309.1325	0.9654	0.8648	Tyr-gln	C14 H19 N3 O5	309.132
1.414_252.1108	0.8937	0.3977	Tyrosylalanine	C12 H16 N2 O4	252.111
3.082_344.1374	1.0971	0.6002	Tyrosyltyrosine	C18 H20 N2 O5	344.137
4.126_328.1425	1.5449	0.0549	Tyr-phe	C18 H20 N2 O4	328.142
0.739_232.059	1.2027	0.5101	Unii:ter5zxe00d	C10 H16 O2 S2	232.059
0.755_112.0274	1.161	0.7181	Uracil	C4 H4 N2 O2	112.027
1.411_244.0693	1.0997	0.7785	Uridine	C9 H12 N2 O6	244.069
0.634_566.0556	0.6152	0.1312	Uridine 5'-diphosphogalactose	C15 H24 N2 O17 P2	566.056
0.595_580.0348	0.7675	0.1924	Uridine 5'-diphosphoglucuronic acid	C15 H22 N2 O18 P2	580.035
0.709_324.036	0.9633	0.9292	Uridine monophosphate	C9 H13 N2 O9 P	324.036
1.047_273.1798	0.8669	0.346	Val-arg	C11 H23 N5 O3	273.18
6.39_241.1677	1.0564	0.6381	Valeroidine	C13 H23 N O3	241.168
2.691_248.1193	1.1094	0.7775	Val-met	C10 H20 N2 O3 S	248.119
0.721_204.1111	0.8561	0.1976	Val-ser	C8 H16 N2 O4	204.111
2.307_216.1473	0.9172	0.3974	Valylvaline	C10 H20 N2 O3	216.147
5.043_361.1674	1.3009	0.4429	Veliflapon	C23 H23 N O3	361.167
1.868_203.1351	0.8216	0.3892	Vernolate	C10 H21 N O S	203.135
3.535_184.0848	0.5234	0.0576	Veronal	C8 H12 N2 O3	184.085
4.168_264.1472	0.9304	0.4453	Vorinostat	C14 H20 N2 O3	264.147
7.65_338.0614	0.9688	0.7563	Zmp	C9 H15 N4 O8 P	338.061
0.596_339.9962	1.211	0.1587	Α-d-glucose-1,6-bisphosphate	C6 H14 O12 P2	339.996
0.708_89.0477	0.4497	0.018	Β-alanine	C3 H7 N O2	89.0477
4.981_424.1882	0.6063	0.1715	Β-mangostin	C25 H28 O6	424.188
0.639_103.0634	0.6484	0.0765	Υ-aminobutyric acid (gaba)	C4 H9 N O2	103.063

## Sheet: file S11
Pathway.Name	Pathway.ID	Pvalue	KEGG.Names	KEGG.IDs
Protein digestion and absorption	map04974	1.53664e-11	L-glutamic acid;L-serine;L-aspartic acid;L-(+)-cysteine;L-(+)-valine;Indole;L-tryptophan	C00025+C00065+C00049+C00097+C00183+C00463+C00078
Glycine, serine and threonine metabolism	map00260	2.42769e-11	Choline;L-serine;L-aspartic acid;L-(+)-cysteine;Creatine;Dl-homoserine;L-tryptophan	C00114+C00065+C00049+C00097+C00300+C00263+C00078
Aminoacyl-tRNA biosynthesis	map00970	2.3926e-09	L-glutamic acid;L-serine;L-aspartic acid;L-(+)-cysteine;L-(+)-valine;L-tryptophan	C00025+C00065+C00049+C00097+C00183+C00078
Biosynthesis of amino acids	map01230	2.00331e-08	L-glutamic acid;L-serine;L-aspartic acid;L-(+)-cysteine;L-(+)-valine;Dl-homoserine;L-tryptophan	C00025+C00065+C00049+C00097+C00183+C00263+C00078
ABC transporters	map02010	4.62153e-07	Choline;L-glutamic acid;L-serine;L-aspartic acid;L-(+)-valine;Mannopine	C00114+C00025+C00065+C00049+C00183+C16692
Carbon metabolism	map01200	6.71223e-06	L-glutamic acid;L-serine;L-aspartic acid;L-(+)-cysteine;6-phosphonoglucono-d-lactone	C00025+C00065+C00049+C00097+C01236
Cysteine and methionine metabolism	map00270	1.3195e-05	L-serine;L-aspartic acid;L-(+)-cysteine;Dl-homoserine	C00065+C00049+C00097+C00263
Pantothenate and CoA biosynthesis	map00770	3.9536e-05	L-aspartic acid;L-(+)-cysteine;L-(+)-valine	C00049+C00097+C00183
Mineral absorption	map04978	4.40246e-05	L-serine;L-(+)-valine;L-tryptophan	C00065+C00183+C00078
Sulfur metabolism	map00920	6.53001e-05	L-serine;L-(+)-cysteine;Dl-homoserine	C00065+C00097+C00263
Metabolic pathways	map01100	0.000113663	Choline;L-glutamic acid;L-serine;L-aspartic acid;L-(+)-cysteine;Creatine;6-phosphonoglucono-d-lactone;L-(+)-valine;Nicotinamide;Dl-homoserine;Indole;L-tryptophan;(+)-abscisic acid beta-d-glucopyranosyl ester	C00114+C00025+C00065+C00049+C00097+C00300+C01236+C00183+C00153+C00263+C00463+C00078+C15970
2-Oxocarboxylic acid metabolism	map01210	0.000286193	L-glutamic acid;L-aspartic acid;L-(+)-valine;L-tryptophan	C00025+C00049+C00183+C00078
Taurine and hypotaurine metabolism	map00430	0.00124086	L-glutamic acid;L-(+)-cysteine	C00025+C00097
Arginine biosynthesis	map00220	0.00135698	L-glutamic acid;L-aspartic acid	C00025+C00049
Alanine, aspartate and glutamate metabolism	map00250	0.00201217	L-glutamic acid;L-aspartic acid	C00025+C00049
Ferroptosis	map04216	0.00215796	L-glutamic acid;L-(+)-cysteine	C00025+C00097
Phenylalanine, tyrosine and tryptophan biosynthesis	map00400	0.00313402	Indole;L-tryptophan	C00463+C00078
Glutathione metabolism	map00480	0.00368616	L-glutamic acid;L-(+)-cysteine	C00025+C00097
Histidine metabolism	map00340	0.00559185	L-glutamic acid;L-aspartic acid	C00025+C00049
Neuroactive ligand-receptor interaction	map04080	0.00680777	L-glutamic acid;L-aspartic acid	C00025+C00049
Nicotinate and nicotinamide metabolism	map00760	0.00758976	L-aspartic acid;Nicotinamide	C00049+C00153
Glyoxylate and dicarboxylate metabolism	map00630	0.00956365	L-glutamic acid;L-serine	C00025+C00065
FoxO signaling pathway	map04068	0.0118457	L-glutamic acid	C00025
Arginine and proline metabolism	map00330	0.0148273	L-glutamic acid;Creatine	C00025+C00300
Tryptophan metabolism	map00380	0.0159257	Indole;L-tryptophan	C00463+C00078
Long-term potentiation	map04720	0.0165454	L-glutamic acid	C00025
Glutamatergic synapse	map04724	0.0188871	L-glutamic acid	C00025
Long-term depression	map04730	0.0212233	L-glutamic acid	C00025
Circadian entrainment	map04713	0.0212233	L-glutamic acid	C00025
GABAergic synapse	map04727	0.0212233	L-glutamic acid	C00025
Bile secretion	map04976	0.0223446	Choline;Valaciclovir	C00114+C07184
Gap junction	map04540	0.0258795	L-glutamic acid	C00025
Phospholipase D signaling pathway	map04072	0.0258795	L-glutamic acid	C00025
Sulfur relay system	map04122	0.0258795	L-(+)-cysteine	C00097
D-Glutamine and D-glutamate metabolism	map00471	0.0281995	L-glutamic acid	C00025
Cholinergic synapse	map04725	0.0281995	Choline	C00114
Synaptic vesicle cycle	map04721	0.0281995	L-glutamic acid	C00025
Sphingolipid signaling pathway	map04071	0.035127	L-serine	C00065
Proximal tubule bicarbonate reclamation	map04964	0.0397185	L-glutamic acid	C00025
Retrograde endocannabinoid signaling	map04723	0.0442887	L-glutamic acid	C00025
Nitrogen metabolism	map00910	0.0442887	L-glutamic acid	C00025

## Sheet: file S12
Pathway.Name	Pathway.ID	Pvalue	KEGG.Names	KEGG.IDs
Protein digestion and absorption	map04974	8.3129e-07	L-serine;Β-alanine;Indole;L-tryptophan	C00065+C00099+C00463+C00078
Glycine, serine and threonine metabolism	map00260	6.47418e-05	L-serine;Creatine;L-tryptophan	C00065+C00300+C00078
Arginine and proline metabolism	map00330	0.000243984	Pyrrole-2-carboxylic acid;Creatine;5-aminovaleric acid	C05942+C00300+C00431
Carbon metabolism	map01200	0.000705262	6-o-phosphono-d-gluconic acid;D-sedoheptulose 7-phosphate;L-serine	C00345+C05382+C00065
Metabolic pathways	map01100	0.000863253	6-o-phosphono-d-gluconic acid;D-sedoheptulose 7-phosphate;L-serine;Taurine;Creatine;Β-alanine;Hypoxanthine;Indole;L-tryptophan	C00345+C05382+C00065+C00245+C00300+C00099+C00262+C00463+C00078
Mineral absorption	map04978	0.000939739	L-serine;L-tryptophan	C00065+C00078
Biosynthesis of amino acids	map01230	0.0010387	D-sedoheptulose 7-phosphate;L-serine;L-tryptophan	C05382+C00065+C00078
Sulfur metabolism	map00920	0.00121738	L-serine;Taurine	C00065+C00245
Pentose phosphate pathway	map00030	0.0013692	6-o-phosphono-d-gluconic acid;D-sedoheptulose 7-phosphate	C00345+C05382
Phenylalanine, tyrosine and tryptophan biosynthesis	map00400	0.0013692	Indole;L-tryptophan	C00463+C00078
Neuroactive ligand-receptor interaction	map04080	0.0030014	Taurine;Β-alanine	C00245+C00099
Aminoacyl-tRNA biosynthesis	map00970	0.0030014	L-serine;L-tryptophan	C00065+C00078
Tryptophan metabolism	map00380	0.00713048	Indole;L-tryptophan	C00463+C00078
ABC transporters	map02010	0.0161001	L-serine;Taurine	C00065+C00245
Sphingolipid signaling pathway	map04071	0.0232834	L-serine	C00065
Taurine and hypotaurine metabolism	map00430	0.033969	Taurine	C00245
Sphingolipid metabolism	map00600	0.0385139	L-serine	C00065
Alanine, aspartate and glutamate metabolism	map00250	0.0430382	D-aspartate	C00402
Pantothenate and CoA biosynthesis	map00770	0.0430382	Β-alanine	C00099
beta-Alanine metabolism	map00410	0.0490386	Β-alanine	C00099
